# Supplementary material for: Genetic evidence that advanced COVID-19 accelerates longitudinal brain atrophy: A Mendelian randomization study
Source: Medicine (Baltimore). 2026 Jun 26;105(26):e49310. doi: 10.1097/MD.0000000000049310 (PMC13313741; doi:10.1097/MD.0000000000049310)
Supplement: Supplementary file 1 [file medi-105-e49310-s001.xls]

## Sheet: Sheet1
sTable 1. IVs for COVID-19 phenotypes
SNP	effect allele	other allele	beta	se	pval	eaf	effect allele	other allele	samplesize	R squared	F
COVID-19 susceptibility
rs11264339	T	C	-0.035023	0.0045618	1.6237e-14	0.4947	T	C	2597856	0.000613236	1594.08
rs1123573	G	A	-0.026386	0.0047693	3.1569e-08	0.3789	G	A	2597856	0.00032769	851.57
rs73062389	A	G	0.20044	0.0098613	7.6145e-92	0.05432	A	G	2597856	0.00412765	10767.5
rs35044562	G	A	0.12798	0.0084762	1.6384e-51	0.07761	G	A	2597856	0.00234502	6106.34
rs2290859	T	C	-0.050838	0.0048604	1.3236e-25	0.351	T	C	2597856	0.00117749	3062.56
rs2260685	C	T	0.033425	0.0046886	1.0113e-12	0.4744	C	T	2597856	0.000557151	1448.2
rs9264740	T	C	-0.030474	0.0052595	6.8731e-09	0.7321	T	C	2597856	0.000364277	946.684
rs554833	T	C	0.090799	0.0047649	5.8667e-81	0.3484	T	C	2597856	0.00374327	9761.01
rs7118388	G	A	0.026551	0.0045331	4.7086e-09	0.5057	G	A	2597856	0.000352432	915.89
rs10774673	T	C	0.028916	0.0048301	2.1411e-09	0.6754	T	C	2597856	0.00036662	952.774
rs184781326	G	A	-0.06902	0.011679	3.4235e-09	0.04715	G	A	2597856	0.000428042	1112.47
rs12610495	G	A	0.049515	0.0050773	1.8028e-22	0.3032	G	A	2597856	0.00103596	2694.05
rs676314	G	A	0.027577	0.0048146	1.018e-08	0.3256	G	A	2597856	0.000333984	867.932
rs2834158	C	T	-0.040547	0.0048711	8.5065e-17	0.6611	C	T	2597856	0.000736692	1915.23
COVID-19 hospitalization
rs3014983	T	C	-0.069511	0.012003	6.9892e-09	0.736	T	C	2095324	0.00187767	3941.72
rs139589338	G	A	0.20902	0.03574	4.9652e-09	0.0191	G	A	2095324	0.00163706	3435.79
rs41264915	G	A	-0.14296	0.015375	1.432e-20	0.09699	G	A	2095324	0.00357996	7528.13
rs1123573	G	A	-0.068848	0.010432	4.1276e-11	0.3773	G	A	2095324	0.0022273	4677.32
rs17279437	A	G	-0.11372	0.016819	1.3671e-11	0.1067	A	G	2095324	0.00246528	5178.31
rs67959919	A	G	0.49158	0.017513	2.3629e-173	0.07742	A	G	2095324	0.0345204	74917.5
rs17412601	C	T	-0.068259	0.010317	3.6878e-11	0.3513	C	T	2095324	0.0021236	4459.09
rs34712979	A	G	-0.064307	0.011488	2.172e-08	0.2499	A	G	2095324	0.00155036	3253.54
rs4475253	G	A	0.058194	0.010052	7.0657e-09	0.3241	G	A	2095324	0.00148371	3113.46
rs1634761	T	C	-0.067678	0.0094951	1.0208e-12	0.4938	T	C	2095324	0.0022898	4808.89
rs41435745	C	G	0.21307	0.035222	1.4538e-09	0.02906	C	G	2095324	0.0025619	5381.8
rs2897075	T	C	0.058531	0.009857	2.8842e-09	0.374	T	C	2095324	0.00160416	3366.63
rs2326562	T	C	0.053141	0.0097363	4.8138e-08	0.3814	T	C	2095324	0.00133254	2795.82
rs149533170	A	G	0.28389	0.051106	2.7773e-08	0.007769	A	G	2095324	0.00124253	2606.75
rs657152	A	C	0.10009	0.0097644	1.1762e-24	0.3864	A	C	2095324	0.00475044	10001.2
rs17885848	T	C	0.061114	0.010877	1.9274e-08	0.3374	T	C	2095324	0.00166997	3504.97
rs35705950	T	G	-0.098933	0.015532	1.8969e-10	0.1073	T	G	2095324	0.00187507	3936.26
rs61882275	A	G	-0.091959	0.0099445	2.3031e-20	0.3424	A	G	2095324	0.00380815	8009.8
rs4767025	T	C	0.07545	0.010079	7.1275e-14	0.6762	T	C	2095324	0.00249287	5236.43
rs5023077	C	T	-0.06608	0.0095148	3.7852e-12	0.491	C	T	2095324	0.00218258	4583.2
rs12585036	T	C	0.096736	0.011638	9.39e-17	0.2163	T	C	2095324	0.00317258	6668.73
rs2102497	C	T	0.064371	0.011743	4.2098e-08	0.7339	C	T	2095324	0.00161842	3396.62
rs61078946	T	A	-0.089625	0.016194	3.1197e-08	0.1112	T	A	2095324	0.00158781	3332.25
rs117169628	A	G	0.10114	0.013651	1.2728e-13	0.144	A	G	2095324	0.00252181	5297.36
rs12610495	G	A	0.14828	0.011043	4.205e-41	0.3045	G	A	2095324	0.00931279	19696.7
rs78295726	T	C	0.073968	0.013044	1.423e-08	0.1543	T	C	2095324	0.00142791	2996.2
rs45524632	A	C	0.22336	0.034592	1.0678e-10	0.01944	A	C	2095324	0.001902	3992.9
rs676314	G	A	0.077962	0.010055	8.9463e-15	0.3246	G	A	2095324	0.00266505	5599.06
rs9636867	G	A	0.12824	0.010176	2.0488e-36	0.3357	G	A	2095324	0.00733487	15482.5
rs78314212	T	C	0.122	0.017175	1.2172e-12	0.08485	T	C	2095324	0.0023115	4854.56
COVID-19 severity
rs11208559	G	C	0.10253	0.017132	2.1666e-09	0.2912	G	C	1086211	0.00433957	4734.23
rs41264915	G	A	-0.20626	0.022896	2.0904e-19	0.09438	G	A	1086211	0.00727254	7957.37
rs568035	T	C	0.14307	0.025967	3.5959e-08	0.06348	T	C	1086211	0.00243378	2650.04
rs12614007	A	G	0.094133	0.016881	2.4581e-08	0.7494	A	G	1086211	0.00332819	3627.19
rs1123573	G	A	-0.10621	0.0152	2.8019e-12	0.3702	G	A	1086211	0.00526017	5743.86
rs17279437	A	G	-0.17214	0.025124	7.2946e-12	0.1005	A	G	1086211	0.00535748	5850.69
rs17713054	A	G	0.75584	0.026008	1.0934e-185	0.07462	A	G	1086211	0.0788978	93040.2
rs343320	A	G	0.15423	0.027508	2.062e-08	0.07003	A	G	1086211	0.00309828	3375.84
rs34712979	A	G	-0.10951	0.01701	1.213e-10	0.254	A	G	1086211	0.00454475	4959.09
rs10066378	C	T	0.11796	0.021006	1.9582e-08	0.1159	C	T	1086211	0.00285157	3106.26
rs1128175	G	A	-0.1255	0.017115	2.2521e-13	0.7531	G	A	1086211	0.00585722	6399.64
rs12534422	T	C	0.085624	0.015073	1.3428e-08	0.3028	T	C	1086211	0.00309552	3372.83
rs2897075	T	C	0.087987	0.014375	9.318e-10	0.3757	T	C	1086211	0.00363163	3959.09
rs28368148	G	C	0.44878	0.065493	7.2625e-12	0.02337	G	C	1086211	0.0091936	10078.8
rs550057	T	C	0.11703	0.015941	2.1203e-13	0.2739	T	C	1086211	0.0054477	5949.75
rs17885848	T	C	0.090196	0.015623	7.7756e-09	0.3385	T	C	1086211	0.00364328	3971.84
rs35705950	T	G	-0.1636	0.022785	6.9482e-13	0.1085	T	G	1086211	0.00517783	5653.48
rs61882275	A	G	-0.12605	0.014659	8.0768e-18	0.3432	A	G	1086211	0.00716302	7836.67
rs10850097	T	C	0.095247	0.014916	1.7078e-10	0.671	T	C	1086211	0.00400545	4368.25
rs11614702	A	G	0.10135	0.01383	2.3297e-13	0.5069	A	G	1086211	0.00513493	5606.4
rs12585036	T	C	0.14143	0.017239	2.3152e-16	0.2133	T	C	1086211	0.00671294	7340.94
rs117169628	A	G	0.15749	0.020078	4.3605e-15	0.137	A	G	1086211	0.00586499	6408.19
rs12610495	G	A	0.24167	0.016049	3.0488e-51	0.313	G	A	1086211	0.0251175	27985.8
rs2569703	G	C	-0.10827	0.014048	1.2841e-14	0.5627	G	C	1086211	0.00576903	6302.73
rs60132559	T	C	0.091456	0.015009	1.1057e-09	0.3205	T	C	1086211	0.00364311	3971.64
rs9636867	G	A	0.18394	0.015088	3.4704e-34	0.3312	G	A	1086211	0.0149889	16528.8
rs2236645	T	C	0.17941	0.024951	6.4554e-13	0.08481	T	C	1086211	0.00499668	5454.7
