# Supplementary material for: Genetic evidence that advanced COVID-19 accelerates longitudinal brain atrophy: A Mendelian randomization study
Source: Medicine (Baltimore). 2026 Jun 26;105(26):e49310. doi: 10.1097/MD.0000000000049310 (PMC13313741; doi:10.1097/MD.0000000000049310)
Supplement: Supplementary file 2 [file medi-105-e49310-s002.xls]

## Sheet: Sheet1
sTable 2. TSMR results of genetically causal effects of COVID-19 on longitudinal brain change
id.exposure	Outcome	method	nsnp	b	se	pval
Hospitalization	Amygdala	Inverse variance weighted	21	-0.353641	1.28249276130341	0.782743879312132
Hospitalization	Amygdala	MR Egger	21	0.147980184227613	2.26425650054709	0.948574216871102
Hospitalization	Amygdala	Weighted median	21	-0.626269	1.86989466573184	0.737683972849219
Hospitalization	Caudate	Inverse variance weighted	21	-4.76544	1.83650859235712	0.00946354825830246
Hospitalization	Caudate	MR Egger	21	-7.7297	3.23101258093889	0.0272349986680913
Hospitalization	Caudate	Weighted median	21	-5.0687	2.47738249438849	0.0407572547361671
Hospitalization	Cerebellum GM	Inverse variance weighted	21	-14.289	20.8202461527945	0.492522681710038
Hospitalization	Cerebellum GM	MR Egger	21	-20.1055	36.7231442157911	0.590417210023851
Hospitalization	Cerebellum GM	Weighted median	21	-13.9591	28.7280386988846	0.627035055566077
Hospitalization	Cerebellum WM	Inverse variance weighted	21	-15.0229	8.07740269408634	0.0629048225756277
Hospitalization	Cerebellum WM	MR Egger	21	-29.0902	14.185675068139	0.0543503930382429
Hospitalization	Cerebellum WM	Weighted median	21	-18.9289	11.4772059848254	0.0990941451168256
Hospitalization	Cerebral WM	Inverse variance weighted	21	-31.7638	60.8095788613339	0.601427862366801
Hospitalization	Cerebral WM	MR Egger	21	-5.22702	107.651049878707	0.961780553624174
Hospitalization	Cerebral WM	Weighted median	21	-34.1906	85.5181179070059	0.689300154776346
Hospitalization	Cortical GM	Inverse variance weighted	21	-142	81.4820971599478	0.0813839923278989
Hospitalization	Cortical GM	MR Egger	21	-213.095	144.46574827441	0.156577022204177
Hospitalization	Cortical GM	Weighted median	21	-163.826	112.454850990925	0.145167891354258
Hospitalization	Hippocampus	Inverse variance weighted	21	0.269301558223452	1.97621168980561	0.891606562613197
Hospitalization	Hippocampus	MR Egger	21	0.533013438381469	3.48016427578172	0.879888926613374
Hospitalization	Hippocampus	Weighted median	21	-0.76237	2.83147120577069	0.787738200138682
Hospitalization	Lateral Ventricles	Inverse variance weighted	21	10.7618378438263	13.3398989506751	0.419815958175735
Hospitalization	Lateral Ventricles	MR Egger	21	6.22425839018557	23.6359185056306	0.795124017466527
Hospitalization	Lateral Ventricles	Weighted median	21	23.7499100084263	17.8581145480121	0.183543776578945
Hospitalization	Mean Thickness	Inverse variance weighted	21	-0.457963	0.39439845025224	0.245573867166597
Hospitalization	Mean Thickness	MR Egger	21	-1.30083	0.698603216757527	0.0781364781236196
Hospitalization	Mean Thickness	Weighted median	21	-0.304044	0.560675413643555	0.587624445358013
Hospitalization	Nucleus Accumbens	Inverse variance weighted	21	-0.395601	0.68593556289121	0.564120199151289
Hospitalization	Nucleus Accumbens	MR Egger	21	-1.52351	1.20082607284144	0.219866873730852
Hospitalization	Nucleus Accumbens	Weighted median	21	-1.24816	0.900144471332543	0.165558328994159
Hospitalization	Pallidum	Inverse variance weighted	21	-1.56736	1.38442412315368	0.25757754326687
Hospitalization	Pallidum	MR Egger	21	-0.0141373	2.47485305090839	0.995501749168127
Hospitalization	Pallidum	Weighted median	21	-0.167883	1.99853314505786	0.933053920211521
Hospitalization	Putamen	Inverse variance weighted	21	-4.44537	2.68550458475357	0.0978593737436737
Hospitalization	Putamen	MR Egger	21	-5.14182	4.72807194177302	0.29041620283965
Hospitalization	Putamen	Weighted median	21	-3.57124	3.6137730244689	0.323040127125503
Hospitalization	Surface Area	Inverse variance weighted	21	-17.2678	15.0744824020636	0.252002008732885
Hospitalization	Surface Area	MR Egger	21	20.8662430342381	26.6792472292054	0.443785336089983
Hospitalization	Surface Area	Weighted median	21	-3.54834	21.8708228621036	0.871116391386109
Hospitalization	Thalamus	Inverse variance weighted	21	-5.89895	2.83444019378043	0.03741844390521
Hospitalization	Thalamus	MR Egger	21	0.257896450873372	5.01059064308365	0.959488070212184
Hospitalization	Thalamus	Weighted median	21	-2.06826	3.93519949689817	0.599180918189137
Hospitalization	Total Brain	Inverse variance weighted	21	-262.405	128.691452169504	0.0414476131189169
Hospitalization	Total Brain	MR Egger	21	-287.26	227.647850255216	0.222269602878233
Hospitalization	Total Brain	Weighted median	21	-254.197	172.219848629906	0.139943536665029
Severity	Amygdala	Inverse variance weighted	20	0.0328638119026542	0.868143785970227	0.969803081898204
Severity	Amygdala	MR Egger	20	-0.614264	1.49313627641114	0.685642033350657
Severity	Amygdala	Weighted median	20	-0.0447789	1.18450651258049	0.969844102074336
Severity	Caudate	Inverse variance weighted	20	-2.90537	1.38035375909151	0.0353086343975731
Severity	Caudate	MR Egger	20	-5.65011	2.31283994426567	0.0251071903729968
Severity	Caudate	Weighted median	20	-3.16019	1.62857778195219	0.0523240193871386
Severity	Cerebellum GM	Inverse variance weighted	20	-16.9542	14.1032372535031	0.229306481533589
Severity	Cerebellum GM	MR Egger	20	3.82238586067544	24.2259587591325	0.876386215032353
Severity	Cerebellum GM	Weighted median	20	-9.27962	19.8949890865066	0.640907598993012
Severity	Cerebellum WM	Inverse variance weighted	20	-8.59951	6.01197679007777	0.15260316746715
Severity	Cerebellum WM	MR Egger	20	-22.041	9.84526442345261	0.038044858969743
Severity	Cerebellum WM	Weighted median	20	-12.8246	7.66701115427356	0.0943856410716231
Severity	Cerebral WM	Inverse variance weighted	20	-12.4583	41.1957406043285	0.762333816731579
Severity	Cerebral WM	MR Egger	20	-13.1177	71.2827526935191	0.856051838632487
Severity	Cerebral WM	Weighted median	20	-21.2411	56.536754086397	0.707136317416865
Severity	Cortical GM	Inverse variance weighted	20	-94.9711	55.2269822163521	0.0854961046588044
Severity	Cortical GM	MR Egger	20	-137.009	95.3190650069125	0.16776785107292
Severity	Cortical GM	Weighted median	20	-130.812	74.639744417953	0.0796749703529825
Severity	Hippocampus	Inverse variance weighted	20	0.435978850976439	1.33877725862982	0.744685765949958
Severity	Hippocampus	MR Egger	20	0.519189114393324	2.29866267038984	0.823850624697041
Severity	Hippocampus	Weighted median	20	-0.505009	1.85195130432727	0.78509122616081
Severity	Lateral Ventricles	Inverse variance weighted	20	2.51167981598602	9.02252517938218	0.780721584621453
Severity	Lateral Ventricles	MR Egger	20	16.4052458387008	15.5787860822122	0.30624954753433
Severity	Lateral Ventricles	Weighted median	20	16.0202629214602	12.7313906367733	0.208273226948966
Severity	Mean Thickness	Inverse variance weighted	20	-0.381132	0.266829554056123	0.153184459229946
Severity	Mean Thickness	MR Egger	20	-0.812993	0.460888036859584	0.0947017633794547
Severity	Mean Thickness	Weighted median	20	-0.698076	0.377477814863501	0.0644119177117591
Severity	Nucleus Accumbens	Inverse variance weighted	20	-0.165403	0.438581390424958	0.706075402171506
Severity	Nucleus Accumbens	MR Egger	20	-0.998716	0.753804364180271	0.201778513930346
Severity	Nucleus Accumbens	Weighted median	20	-0.854028	0.6258834543653	0.172405089705145
Severity	Pallidum	Inverse variance weighted	20	-1.12055	0.951845267667294	0.23910113282447
Severity	Pallidum	MR Egger	20	0.099547621060853	1.6473044580591	0.952478584254908
Severity	Pallidum	Weighted median	20	-0.147021	1.37255283791934	0.914697968349293
Severity	Putamen	Inverse variance weighted	20	-2.81649	1.83022094662177	0.123833635622188
Severity	Putamen	MR Egger	20	-2.86037	3.2267581936652	0.387063973084271
Severity	Putamen	Weighted median	20	-2.46113	2.47647716666564	0.320319396119762
Severity	Surface Area	Inverse variance weighted	20	-3.16041	10.2197479884947	0.757134676261818
Severity	Surface Area	MR Egger	20	8.37803533822804	17.622611181907	0.640210142965648
Severity	Surface Area	Weighted median	20	4.65135388226406	14.7690619527955	0.752807955110916
Severity	Thalamus	Inverse variance weighted	20	-3.45238	1.92047601839422	0.0722292237214949
Severity	Thalamus	MR Egger	20	-0.133192	3.30863459662335	0.96833218879189
Severity	Thalamus	Weighted median	20	-0.922136	2.77831923657232	0.739961642700232
Severity	Total Brain	Inverse variance weighted	20	-177.676	89.6995994289856	0.049875816847774487
Severity	Total Brain	MR Egger	20	-204.094	160.356068472492	0.2193001162722
Severity	Total Brain	Weighted median	20	-175.031	119.087491252369	0.141623693441037
Susceptibility	Amygdala	Inverse variance weighted	11	-0.0116746	4.78073106408046	0.998051557458696
Susceptibility	Amygdala	MR Egger	11	2.14157773916047	11.4675062020684	0.855997111561031
Susceptibility	Amygdala	Weighted median	11	1.72827183658268	5.82973218773917	0.766880194214523
Susceptibility	Caudate	Inverse variance weighted	11	-17.8328	6.72164304358092	0.00797713071775894
Susceptibility	Caudate	MR Egger	11	-29.4011	15.6447085693232	0.0929100569270131
Susceptibility	Caudate	Weighted median	11	-20.8811	7.78620353690056	0.00732253033436346
Susceptibility	Cerebellum GM	Inverse variance weighted	11	6.38196229021503	81.1601562903354	0.937323600468132
Susceptibility	Cerebellum GM	MR Egger	11	45.8332870294581	194.362900953495	0.818856509303238
Susceptibility	Cerebellum GM	Weighted median	11	-12.4187	103.641788599517	0.904623458602216
Susceptibility	Cerebellum WM	Inverse variance weighted	11	-40.54	33.9107506052925	0.231894831387231
Susceptibility	Cerebellum WM	MR Egger	11	-108.199	76.8960974196379	0.192987452085526
Susceptibility	Cerebellum WM	Weighted median	11	-63.424	38.7207573252706	0.101425186176835
Susceptibility	Cerebral WM	Inverse variance weighted	11	36.5916387091028	207.280733906655	0.859876177085508
Susceptibility	Cerebral WM	MR Egger	11	75.200284947507	474.950701933821	0.877690281769265
Susceptibility	Cerebral WM	Weighted median	11	-8.98308	280.375409814421	0.974440570007965
Susceptibility	Cortical GM	Inverse variance weighted	11	-314.538	277.862615554533	0.257637631305926
Susceptibility	Cortical GM	MR Egger	11	-637.505	638.050006444274	0.343828341468258
Susceptibility	Cortical GM	Weighted median	11	-655.304	355.320138975953	0.0651448103508941
Susceptibility	Hippocampus	Inverse variance weighted	11	5.21300992100816	6.95718	0.453676589842698
Susceptibility	Hippocampus	MR Egger	11	-1.16044	16.5058031474326	0.945488161802347
Susceptibility	Hippocampus	Weighted median	11	-1.35893	9.08629761702496	0.881113557163632
Susceptibility	Lateral Ventricles	Inverse variance weighted	11	18.0362866059668	45.3365426002209	0.69075469100876
Susceptibility	Lateral Ventricles	MR Egger	11	118.098770241784	103.606032578315	0.283761749600626
Susceptibility	Lateral Ventricles	Weighted median	11	29.0733542442565	63.5020509963506	0.64707220206321
Susceptibility	Mean Thickness	Inverse variance weighted	11	-0.943009	1.34091200474715	0.481894311062582
Susceptibility	Mean Thickness	MR Egger	11	-4.19692	3.08295430669348	0.206513926571935
Susceptibility	Mean Thickness	Weighted median	11	-1.15522	1.84535856727116	0.531305336868284
Susceptibility	Nucleus Accumbens	Inverse variance weighted	11	-2.57579	2.20495910115493	0.242734146966549
Susceptibility	Nucleus Accumbens	MR Egger	11	-5.03706	5.03111598486795	0.342894892520249
Susceptibility	Nucleus Accumbens	Weighted median	11	-4.08756	2.93491596699184	0.163699859959473
Susceptibility	Pallidum	Inverse variance weighted	11	-8.74338	4.5235464754399	0.0532535435833845
Susceptibility	Pallidum	MR Egger	11	0.849664312755902	10.3716679325113	0.936501975808851
Susceptibility	Pallidum	Weighted median	11	-4.77279	5.98139033022401	0.424905795826208
Susceptibility	Putamen	Inverse variance weighted	11	-14.6179	9.13560149870494	0.109575320726592
Susceptibility	Putamen	MR Egger	11	-5.18076	20.8140082892941	0.809019515625798
Susceptibility	Putamen	Weighted median	11	-16.669	11.4701898939783	0.146154968654551
Susceptibility	Surface Area	Inverse variance weighted	11	-75.6381	51.3373369898652	0.140655191769663
Susceptibility	Surface Area	MR Egger	11	59.3615217206647	117.700763781691	0.626135989031102
Susceptibility	Surface Area	Weighted median	11	-101.653	68.279196059865	0.13654493131873
Susceptibility	Thalamus	Inverse variance weighted	11	-16.755	9.65024629894147	0.0825231721636479
Susceptibility	Thalamus	MR Egger	11	4.47920598637055	22.1081814431938	0.843950641383505
Susceptibility	Thalamus	Weighted median	11	-7.99242	12.6317	0.526912126257559
Susceptibility	Total Brain	Inverse variance weighted	11	-423.023	438.686171293515	0.334897583433596
Susceptibility	Total Brain	MR Egger	11	-1020.78	1004.11660490268	0.335894729576601
Susceptibility	Total Brain	Weighted median	11	-538.889	576.276503694793	0.349725541220359
