# Supplementary material for: Genetic evidence that advanced COVID-19 accelerates longitudinal brain atrophy: A Mendelian randomization study
Source: Medicine (Baltimore). 2026 Jun 26;105(26):e49310. doi: 10.1097/MD.0000000000049310 (PMC13313741; doi:10.1097/MD.0000000000049310)
Supplement: Supplementary file 4 [file medi-105-e49310-s004.xls]

## Sheet: Sheet1
sTable 3. Pleiotropy test results
id.exposure	Outcome	egger_intercept	se	pval
Susceptibility	Amygdala	-0.100234	0.479783665959413	0.839166865065535
Susceptibility	Caudate	0.53983786700386	0.656739305352267	0.432315071050828
Susceptibility	Cerebellum GM	-1.83682	8.13110462163947	0.826325782765637
Susceptibility	Cerebellum WM	3.17117895512317	3.23326248529347	0.35232029262296
Susceptibility	Cerebral WM	-1.80093	19.9332894865658	0.929989405544854
Susceptibility	Cortical GM	15.002959365381	26.6815585180017	0.587643051433696
Susceptibility	Hippocampus	0.296874091878835	0.690487141938294	0.677343845370456
Susceptibility	Lateral ventricles	-4.66637	4.3444838513021	0.310733697356026
Susceptibility	Mean thickness	0.151182742382346	0.128981426786025	0.271237605183135
Susceptibility	Nucleus accumbens	0.11474637887582	0.210828085373452	0.599481799947793
Susceptibility	Pallidum	-0.446675	0.434576645423577	0.330856379751495
Susceptibility	Putamen	-0.441598	0.875130687665187	0.625957132423278
Susceptibility	Surface area	-6.29468	4.93853276739798	0.234371748038444
Susceptibility	Thalamus	-0.990296	0.927642410426706	0.313524860603322
Susceptibility	Total brain	27.8129	42.0257321701959	0.524675986621231
Hospitalization	Amygdala	-0.0666568	0.247963068670319	0.79096757616243
Hospitalization	Caudate	0.395070041452975	0.355282700655921	0.280016186444907
Hospitalization	Cerebellum GM	0.774804285460307	4.02962446368551	0.849565375830212
Hospitalization	Cerebellum WM	1.88312364866865	1.5610575509981	0.242503510322266
Hospitalization	Cerebral WM	-3.53847	11.8449188824642	0.768386384079971
Hospitalization	Cortical GM	9.43615136729317	15.8333945620086	0.558232173993821
Hospitalization	Hippocampus	-0.0351389	0.381704378541039	0.927615839864822
Hospitalization	Lateral ventricles	0.603874261352635	2.59666454454845	0.818591617849623
Hospitalization	Mean thickness	0.111817527182749	0.0765584636225851	0.160478366477605
Hospitalization	Nucleus accumbens	0.150331125459955	0.131838530985125	0.268345610691297
Hospitalization	Pallidum	-0.206628	0.271562923897503	0.456066698830823
Hospitalization	Putamen	0.093262974752233	0.52110556617835	0.859855
Hospitalization	Surface area	-5.0822	2.93362132231244	0.0994055323758851
Hospitalization	Thalamus	-0.821191	0.551096858125595	0.152611153163302
Hospitalization	Total brain	3.30438212679132	24.9645751007341	0.896089004500211
Severity	Amygdala	0.139721959192536	0.262292333202237	0.600759516118833
Severity	Caudate	0.59491387201007	0.408387910966492	0.162412563637277
Severity	Cerebellum GM	-4.49783	4.26425288951226	0.305480975311337
Severity	Cerebellum WM	2.92428632091609	1.73980975818533	0.110070203032667
Severity	Cerebral WM	0.142828693839534	12.5826595868613	0.991068087541922
Severity	Cortical GM	9.05676424855594	16.7375109398341	0.595068762287307
Severity	Hippocampus	-0.0180121	0.404479023719941	0.964970891583478
Severity	Lateral ventricles	-3.00326	2.74527439644573	0.288391144890516
Severity	Mean thickness	0.093051695417483	0.0809707822110516	0.265514933527073
Severity	Nucleus accumbens	0.180516809093247	0.132808810450456	0.190863080910474
Severity	Pallidum	-0.26397	0.290210018825995	0.375061480053818
Severity	Putamen	0.00955685885188367	0.571132058551457	0.986833555100721
Severity	Surface area	-2.49894	3.10928790690726	0.432055970267424
Severity	Thalamus	-0.720027	0.584453765791574	0.233813524322228
Severity	Total brain	5.70694278308697	28.2081553482237	0.841939296894741
