# Supplementary material for: Genetic evidence that advanced COVID-19 accelerates longitudinal brain atrophy: A Mendelian randomization study
Source: Medicine (Baltimore). 2026 Jun 26;105(26):e49310. doi: 10.1097/MD.0000000000049310 (PMC13313741; doi:10.1097/MD.0000000000049310)
Supplement: Supplementary file 5 [file medi-105-e49310-s005.xls]

## Sheet: Sheet1
sTable 5. Reverse TSMR results (genetically causal effects of longitudinal brain change on longitudinal brain change COVID-19)
Exposure	outcome	method	b	se	pval
Amygdala	Susceptibility	Inverse variance weighted	0.000191676559413483	0.000521366338289036	0.71314
Amygdala	Susceptibility	MR Egger	-0.00264938	0.001820183032074	0.169237
Amygdala	Susceptibility	Weighted median	-0.000706942	0.000689799526243332	0.305434
Amygdala	Severity	Inverse variance weighted	0.00170863264344096	0.00181749044790762	0.347163
Amygdala	Severity	MR Egger	0.00570817045312559	0.00683343187954092	0.419853
Amygdala	Severity	Weighted median	0.00219819636216435	0.00216778006690481	0.310568
Amygdala	Hospitalization	Inverse variance weighted	0.00118399881152184	0.00105721189918393	0.262745
Amygdala	Hospitalization	MR Egger	-0.000572114	0.00396718192993284	0.887727
Amygdala	Hospitalization	Weighted median	0.0021865722267252	0.00139297389983857	0.116481
Caudate	Susceptibility	Inverse variance weighted	0.000332208453155159	0.000451429862123031	0.46179
Caudate	Susceptibility	MR Egger	0.000402932664196296	0.00233173267546817	0.869583
Caudate	Susceptibility	Weighted median	1.4897468677249e-06	0.000610894421917324	0.998054
Caudate	Severity	Inverse variance weighted	-0.000707374	0.00178429091027369	0.691776
Caudate	Severity	MR Egger	0.0247180902170111	0.0183217770315891	0.248612
Caudate	Severity	Weighted median	-0.00268075	0.00235858520232227	0.255709
Caudate	Hospitalization	Inverse variance weighted	0.00015646863725762	0.00104233233485172	0.880675
Caudate	Hospitalization	MR Egger	0.00481588499826872	0.00562555579282849	0.431062
Caudate	Hospitalization	Weighted median	5.68573989415259e-05	0.00142268826939879	0.968121
Cerebellum GM	Susceptibility	Inverse variance weighted	-1.931e-05	3.23641718734598e-05	0.550743
Cerebellum GM	Susceptibility	MR Egger	-0.00012881	0.000169587360495052	0.465053
Cerebellum GM	Susceptibility	Weighted median	-6.25252e-05	4.47147446757876e-05	0.162019
Cerebellum GM	Severity	Inverse variance weighted	-9.59599e-05	0.000116717958005455	0.41099
Cerebellum GM	Severity	MR Egger	0.000501818282572572	0.000600189174447793	0.427364
Cerebellum GM	Severity	Weighted median	-7.18968e-05	0.000159889734354255	0.652952
Cerebellum GM	Hospitalization	Inverse variance weighted	-3.23749e-05	7.37746224109333e-05	0.660781
Cerebellum GM	Hospitalization	MR Egger	0.000115141271240616	0.000383005882807335	0.770529
Cerebellum GM	Hospitalization	Weighted median	-6.12576e-05	9.55667445871073e-05	0.521527
Cerebellum WM	Susceptibility	Inverse variance weighted	7.80178208518883e-05	8.5939464662203e-05	0.363972
Cerebellum WM	Susceptibility	MR Egger	-6.11211e-05	0.000452237903463783	0.894562
Cerebellum WM	Susceptibility	Weighted median	3.95702000684644e-05	0.000100787321301979	0.694607
Cerebellum WM	Severity	Inverse variance weighted	-0.000151061	0.000227709493402277	0.507077
Cerebellum WM	Severity	MR Egger	-0.00117247	0.0011632216983521	0.331871
Cerebellum WM	Severity	Weighted median	-0.000195168	0.000289674228110546	0.500469
Cerebellum WM	Hospitalization	Inverse variance weighted	-0.000104218	0.000173258333639801	0.547496
Cerebellum WM	Hospitalization	MR Egger	-0.000591728	0.000902216986330955	0.523353
Cerebellum WM	Hospitalization	Weighted median	-0.00018061	0.000223972117340476	0.420016
Cerebral WM	Susceptibility	Inverse variance weighted	-1.13718e-05	1.64223174852035e-05	0.488648
Cerebral WM	Susceptibility	MR Egger	1.81945652876003e-05	7.37250736786882e-05	0.820995
Cerebral WM	Susceptibility	Weighted median	-7.06482e-06	2.108935256484e-05	0.737629
Cerebral WM	Severity	Inverse variance weighted	3.43386641602442e-05	7.66518577552862e-05	0.654166
Cerebral WM	Severity	MR Egger	0.000221748140187885	0.000317229675186809	0.523054
Cerebral WM	Severity	Weighted median	-4.32897e-05	6.72406572937853e-05	0.519703
Cerebral WM	Hospitalization	Inverse variance weighted	-1.90041e-05	3.60063412693475e-05	0.59764
Cerebral WM	Hospitalization	MR Egger	0.000124092266021428	0.000160537815263985	0.495852
Cerebral WM	Hospitalization	Weighted median	-4.05278e-05	4.6401947004268e-05	0.382441
Cortical GM	Susceptibility	Inverse variance weighted	2.70895857990867e-06	1.04102676206803e-05	0.794694
Cortical GM	Susceptibility	MR Egger	-3.2445e-05	5.99857011009799e-05	0.601719
Cortical GM	Susceptibility	Weighted median	4.83732897413502e-06	1.26838157274265e-05	0.702923
Cortical GM	Severity	Inverse variance weighted	2.91851184532763e-05	3.56987885325445e-05	0.413621
Cortical GM	Severity	MR Egger	0.000179461260766953	0.000200724199272947	0.397384
Cortical GM	Severity	Weighted median	2.20053068886183e-05	4.27964261199819e-05	0.607122
Cortical GM	Hospitalization	Inverse variance weighted	3.17927074243802e-05	2.41034358632236e-05	0.187165
Cortical GM	Hospitalization	MR Egger	6.80735099567342e-05	0.000138618771423107	0.636554
Cortical GM	Hospitalization	Weighted median	3.43832705612953e-05	2.94984753578858e-05	0.243778
Hippocampus	Susceptibility	Inverse variance weighted	-0.000274892	0.00043772644949181	0.530004
Hippocampus	Susceptibility	MR Egger	-0.00174698	0.00167295653243032	0.344204
Hippocampus	Susceptibility	Weighted median	-0.000240501	0.000590517494289949	0.683809
Hippocampus	Severity	Inverse variance weighted	0.000914608633913212	0.00131556196520657	0.486916
Hippocampus	Severity	MR Egger	-0.00121844	0.00492285394240333	0.814359
Hippocampus	Severity	Weighted median	0.000205240213895439	0.00162642768545403	0.899581
Hippocampus	Hospitalization	Inverse variance weighted	-0.000132923	0.000886283461413044	0.880782
Hippocampus	Hospitalization	MR Egger	-0.00192589	0.00338286344458888	0.59377
Hippocampus	Hospitalization	Weighted median	-0.000912108	0.0011001793770952	0.407074
Lateral ventricles	Susceptibility	Inverse variance weighted	3.08579860878432e-05	7.36819187118458e-05	0.675362
Lateral ventricles	Susceptibility	MR Egger	8.02860687395586e-05	0.000336199897635461	0.816606
Lateral ventricles	Susceptibility	Weighted median	6.39729845300636e-06	7.05653755414613e-05	0.927765
Lateral ventricles	Severity	Inverse variance weighted	-0.000218978	0.000169060832641798	0.195231
Lateral ventricles	Severity	MR Egger	0.0003220877568239	0.000724328630957877	0.667059
Lateral ventricles	Severity	Weighted median	-0.00026785	0.000229328974784388	0.242818
Lateral ventricles	Hospitalization	Inverse variance weighted	-6.78328e-05	0.000134528395632435	0.614102
Lateral ventricles	Hospitalization	MR Egger	0.000603529629454476	0.000562135337356186	0.310926
Lateral ventricles	Hospitalization	Weighted median	-1.36871e-05	0.000151569192313778	0.928046
Mean thickness	Susceptibility	Inverse variance weighted	0.00183033331708648	0.00187705878571248	0.329507
Mean thickness	Susceptibility	MR Egger	0.00890208396933221	0.00720082221404744	0.247653
Mean thickness	Susceptibility	Weighted median	0.00110050118995172	0.00237987964459427	0.643781
Mean thickness	Severity	Inverse variance weighted	0.00443454550217001	0.00560134045381813	0.428539
Mean thickness	Severity	MR Egger	0.0239374142984527	0.0224832763107391	0.314751
Mean thickness	Severity	Weighted median	0.00405989756930647	0.00724968652270038	0.575473
Mean thickness	Hospitalization	Inverse variance weighted	0.00546731327923885	0.00373579742692003	0.143333
Mean thickness	Hospitalization	MR Egger	0.00672478031190908	0.0146666284070528	0.657458
Mean thickness	Hospitalization	Weighted median	0.00503922131762042	0.00482398670782106	0.2962
Nucleus accumbens	Susceptibility	Inverse variance weighted	0.00047181340033287	0.00134380049064308	0.725511
Nucleus accumbens	Susceptibility	MR Egger	-0.0139786	0.00836965415269433	0.145926
Nucleus accumbens	Susceptibility	Weighted median	0.0010858683884411	0.0017246063083131	0.528935
Nucleus accumbens	Severity	Inverse variance weighted	0.00447283283961489	0.00451690281229649	0.322055
Nucleus accumbens	Severity	MR Egger	-0.0224613	0.027197023293502	0.446478
Nucleus accumbens	Severity	Weighted median	0.002779896339817	0.00588813162625637	0.636842
Nucleus accumbens	Hospitalization	Inverse variance weighted	0.00481602014808795	0.00295237174966671	0.10284
Nucleus accumbens	Hospitalization	MR Egger	-0.00582166	0.0182845350821343	0.763057
Nucleus accumbens	Hospitalization	Weighted median	0.00559259041273739	0.00377087345836088	0.138047
Pallidum	Susceptibility	Inverse variance weighted	0.000560110301769552	0.000591958901009879	0.344048
Pallidum	Susceptibility	MR Egger	0.000348866601053513	0.00217475742239211	0.877818
Pallidum	Susceptibility	Weighted median	0.000528227802001227	0.00076308522659326	0.488795
Pallidum	Severity	Inverse variance weighted	0.000459506796260424	0.00195323413838811	0.814011
Pallidum	Severity	MR Egger	-0.00753217	0.00714023564311025	0.332089
Pallidum	Severity	Weighted median	-0.000219294	0.00242347520967971	0.9279
Pallidum	Hospitalization	Inverse variance weighted	0.000104712573719355	0.00154725158398294	0.946043
Pallidum	Hospitalization	MR Egger	-0.00213906	0.00599517105398818	0.733456
Pallidum	Hospitalization	Weighted median	-0.000629998	0.00175091698327298	0.718989
Putamen	Susceptibility	Inverse variance weighted	-3.76044e-05	0.000255218197584003	0.882862
Putamen	Susceptibility	MR Egger	0.000750650940718053	0.00125022588306231	0.561591
Putamen	Susceptibility	Weighted median	-0.000173431	0.000340075619436506	0.610067
Putamen	Severity	Inverse variance weighted	0.00133122189849332	0.000899399398936156	0.13884
Putamen	Severity	MR Egger	-0.000981481	0.00410760309493381	0.815976
Putamen	Severity	Weighted median	0.00143810966501572	0.0010927020011871	0.188139
Putamen	Hospitalization	Inverse variance weighted	0.000853065396438688	0.000532480993410913	0.109143
Putamen	Hospitalization	MR Egger	0.00406250347834502	0.00242984224506234	0.125489
Putamen	Hospitalization	Weighted median	0.000439583946673555	0.000725215439246271	0.54442
Surface area	Susceptibility	Inverse variance weighted	4.83365572533787e-06	5.70570108363108e-05	0.932487
Surface area	Susceptibility	MR Egger	-0.000117303	0.000212229015197804	0.609888
Surface area	Susceptibility	Weighted median	1.58197790397145e-06	6.72977243983286e-05	0.981246
Surface area	Severity	Inverse variance weighted	1.11295955615961e-05	0.000178680824305387	0.950334
Surface area	Severity	MR Egger	-8.45892e-05	0.00068551940469908	0.907747
Surface area	Severity	Weighted median	0.00010266681600821	0.000227705860646753	0.65208
Surface area	Hospitalization	Inverse variance weighted	-3.51703e-05	0.000121403161428023	0.772047
Surface area	Hospitalization	MR Egger	-4.63374e-05	0.000453179410728714	0.923479
Surface area	Hospitalization	Weighted median	-3.79572e-05	0.000153909440632065	0.805202
Thalamus	Susceptibility	Inverse variance weighted	-0.000394208	0.000259522285975792	0.128768
Thalamus	Susceptibility	MR Egger	-0.00119892	0.000993981099914605	0.26693
Thalamus	Susceptibility	Weighted median	-0.000462606	0.000338597306200553	0.171863
Thalamus	Severity	Inverse variance weighted	0.000394132943596773	0.000891964682746244	0.658583
Thalamus	Severity	MR Egger	-0.000352498	0.00347167729873778	0.921973
Thalamus	Severity	Weighted median	0.000950750562526758	0.00113083399103551	0.400487
Thalamus	Hospitalization	Inverse variance weighted	0.000557888569810657	0.000559574422069375	0.318771
Thalamus	Hospitalization	MR Egger	4.8494946880258e-05	0.00208868803698017	0.982124
Thalamus	Hospitalization	Weighted median	0.000706304510475042	0.00072624418094054	0.33078
Total brain	Susceptibility	Inverse variance weighted	8.93299255374919e-07	5.63304973381091e-06	0.873998
Total brain	Susceptibility	MR Egger	9.74021966987158e-06	3.42199074971971e-05	0.780775
Total brain	Susceptibility	Weighted median	-5.09133e-06	6.9453039143463e-06	0.463521
Total brain	Severity	Inverse variance weighted	9.13437182694964e-06	1.80509237440371e-05	0.612833
Total brain	Severity	MR Egger	0.000113336200075293	0.000105160584151552	0.304215
Total brain	Severity	Weighted median	2.69333710495529e-05	2.46362610062229e-05	0.274288
Total brain	Hospitalization	Inverse variance weighted	1.32694369912829e-05	1.15883284676919e-05	0.252181
Total brain	Hospitalization	MR Egger	6.35846334380097e-05	6.99335331034713e-05	0.384626
Total brain	Hospitalization	Weighted median	1.17639885131249e-05	1.55308975415886e-05	0.448776
