# Supplementary material for: Genetic evidence that advanced COVID-19 accelerates longitudinal brain atrophy: A Mendelian randomization study
Source: Medicine (Baltimore). 2026 Jun 26;105(26):e49310. doi: 10.1097/MD.0000000000049310 (PMC13313741; doi:10.1097/MD.0000000000049310)
Supplement: Supplementary file 6 [file medi-105-e49310-s006.xls]

## Sheet: Sheet1
sTable 7. FM-summary results for MTAG-identified significant locus between COVID-19 hospitalization and total brain longitudinal change
index_SNP	SNP	CHR	BP	A1	inCredible	probNorm	cumSum
rs34013220	rs34013220	16	89249075	T	0	0.00190225812383696	0.996421185211126
rs34013220	rs112282484	16	89249301	T	0	0.000844340810890992	0.998805027106962
rs34013220	rs58079876	16	89251776	A	0	0.00200649645491532	0.994518927087289
rs34013220	rs12929648	16	89254064	A	0	0.00153950108494542	0.997960686296071
rs34013220	rs3826267	16	89260826	T	0	0.00244972995422127	0.992512430632373
rs34013220	rs117169628	16	89262657	A	1	0.9867436259859	0.9867436259859
rs34013220	rs35379058	16	89264167	T	1	0.00331907469225224	0.990062700678152
rs34013220	rs34094455	16	89266459	T	0	0.000452813027365965	1
rs34013220	rs8063985	16	89268852	A	0	0.000742159865671932	0.999547186972634
rs112282484	rs34013220	16	89249075	T	0	0.00190225812383696	0.996421185211126
rs112282484	rs112282484	16	89249301	T	0	0.000844340810890992	0.998805027106962
rs112282484	rs58079876	16	89251776	A	0	0.00200649645491532	0.994518927087289
rs112282484	rs12929648	16	89254064	A	0	0.00153950108494542	0.997960686296071
rs112282484	rs3826267	16	89260826	T	0	0.00244972995422127	0.992512430632373
rs112282484	rs117169628	16	89262657	A	1	0.9867436259859	0.9867436259859
rs112282484	rs35379058	16	89264167	T	1	0.00331907469225224	0.990062700678152
rs112282484	rs34094455	16	89266459	T	0	0.000452813027365965	1
rs112282484	rs8063985	16	89268852	A	0	0.000742159865671932	0.999547186972634
rs58079876	rs34013220	16	89249075	T	0	0.00190225812383696	0.996421185211126
rs58079876	rs112282484	16	89249301	T	0	0.000844340810890992	0.998805027106962
rs58079876	rs58079876	16	89251776	A	0	0.00200649645491532	0.994518927087289
rs58079876	rs12929648	16	89254064	A	0	0.00153950108494542	0.997960686296071
rs58079876	rs3826267	16	89260826	T	0	0.00244972995422127	0.992512430632373
rs58079876	rs117169628	16	89262657	A	1	0.9867436259859	0.9867436259859
rs58079876	rs35379058	16	89264167	T	1	0.00331907469225224	0.990062700678152
rs58079876	rs34094455	16	89266459	T	0	0.000452813027365965	1
rs58079876	rs8063985	16	89268852	A	0	0.000742159865671932	0.999547186972634
rs12929648	rs34013220	16	89249075	T	0	0.00190225812383696	0.996421185211126
rs12929648	rs112282484	16	89249301	T	0	0.000844340810890992	0.998805027106962
rs12929648	rs58079876	16	89251776	A	0	0.00200649645491532	0.994518927087289
rs12929648	rs12929648	16	89254064	A	0	0.00153950108494542	0.997960686296071
rs12929648	rs3826267	16	89260826	T	0	0.00244972995422127	0.992512430632373
rs12929648	rs117169628	16	89262657	A	1	0.9867436259859	0.9867436259859
rs12929648	rs35379058	16	89264167	T	1	0.00331907469225224	0.990062700678152
rs12929648	rs34094455	16	89266459	T	0	0.000452813027365965	1
rs12929648	rs8063985	16	89268852	A	0	0.000742159865671932	0.999547186972634
rs3826267	rs34013220	16	89249075	T	0	0.00190225812383696	0.996421185211126
rs3826267	rs112282484	16	89249301	T	0	0.000844340810890992	0.998805027106962
rs3826267	rs58079876	16	89251776	A	0	0.00200649645491532	0.994518927087289
rs3826267	rs12929648	16	89254064	A	0	0.00153950108494542	0.997960686296071
rs3826267	rs3826267	16	89260826	T	0	0.00244972995422127	0.992512430632373
rs3826267	rs117169628	16	89262657	A	1	0.9867436259859	0.9867436259859
rs3826267	rs35379058	16	89264167	T	1	0.00331907469225224	0.990062700678152
rs3826267	rs34094455	16	89266459	T	0	0.000452813027365965	1
rs3826267	rs8063985	16	89268852	A	0	0.000742159865671932	0.999547186972634
rs117169628	rs34013220	16	89249075	T	0	0.00190225812383696	0.996421185211126
rs117169628	rs112282484	16	89249301	T	0	0.000844340810890992	0.998805027106962
rs117169628	rs58079876	16	89251776	A	0	0.00200649645491532	0.994518927087289
rs117169628	rs12929648	16	89254064	A	0	0.00153950108494542	0.997960686296071
rs117169628	rs3826267	16	89260826	T	0	0.00244972995422127	0.992512430632373
rs117169628	rs117169628	16	89262657	A	1	0.9867436259859	0.9867436259859
rs117169628	rs35379058	16	89264167	T	1	0.00331907469225224	0.990062700678152
rs117169628	rs34094455	16	89266459	T	0	0.000452813027365965	1
rs117169628	rs8063985	16	89268852	A	0	0.000742159865671932	0.999547186972634
rs35379058	rs34013220	16	89249075	T	0	0.00190225812383696	0.996421185211126
rs35379058	rs112282484	16	89249301	T	0	0.000844340810890992	0.998805027106962
rs35379058	rs58079876	16	89251776	A	0	0.00200649645491532	0.994518927087289
rs35379058	rs12929648	16	89254064	A	0	0.00153950108494542	0.997960686296071
rs35379058	rs3826267	16	89260826	T	0	0.00244972995422127	0.992512430632373
rs35379058	rs117169628	16	89262657	A	1	0.9867436259859	0.9867436259859
rs35379058	rs35379058	16	89264167	T	1	0.00331907469225224	0.990062700678152
rs35379058	rs34094455	16	89266459	T	0	0.000452813027365965	1
rs35379058	rs8063985	16	89268852	A	0	0.000742159865671932	0.999547186972634
rs34094455	rs34013220	16	89249075	T	0	0.00190225812383696	0.996421185211126
rs34094455	rs112282484	16	89249301	T	0	0.000844340810890992	0.998805027106962
rs34094455	rs58079876	16	89251776	A	0	0.00200649645491532	0.994518927087289
rs34094455	rs12929648	16	89254064	A	0	0.00153950108494542	0.997960686296071
rs34094455	rs3826267	16	89260826	T	0	0.00244972995422127	0.992512430632373
rs34094455	rs117169628	16	89262657	A	1	0.9867436259859	0.9867436259859
rs34094455	rs35379058	16	89264167	T	1	0.00331907469225224	0.990062700678152
rs34094455	rs34094455	16	89266459	T	0	0.000452813027365965	1
rs34094455	rs8063985	16	89268852	A	0	0.000742159865671932	0.999547186972634
rs8063985	rs34013220	16	89249075	T	0	0.00190225812383696	0.996421185211126
rs8063985	rs112282484	16	89249301	T	0	0.000844340810890992	0.998805027106962
rs8063985	rs58079876	16	89251776	A	0	0.00200649645491532	0.994518927087289
rs8063985	rs12929648	16	89254064	A	0	0.00153950108494542	0.997960686296071
rs8063985	rs3826267	16	89260826	T	0	0.00244972995422127	0.992512430632373
rs8063985	rs117169628	16	89262657	A	1	0.9867436259859	0.9867436259859
rs8063985	rs35379058	16	89264167	T	1	0.00331907469225224	0.990062700678152
rs8063985	rs34094455	16	89266459	T	0	0.000452813027365965	1
rs8063985	rs8063985	16	89268852	A	0	0.000742159865671932	0.999547186972634
rs368565	rs368565	19	49201217	T	1	0.336856919623872	0.336856919623872
rs368565	rs35106244	19	49203829	T	1	0.114878836435472	0.888839315592402
rs368565	rs504963	19	49208865	A	1	0.111160684407598	1
rs368565	rs503279	19	49209010	T	1	0.151847325602998	0.773960479156931
rs368565	rs646327	19	49209851	A	1	0.285256233930061	0.622113153553933
rs35106244	rs368565	19	49201217	T	1	0.336856919623872	0.336856919623872
rs35106244	rs35106244	19	49203829	T	1	0.114878836435472	0.888839315592402
rs35106244	rs504963	19	49208865	A	1	0.111160684407598	1
rs35106244	rs503279	19	49209010	T	1	0.151847325602998	0.773960479156931
rs35106244	rs646327	19	49209851	A	1	0.285256233930061	0.622113153553933
rs504963	rs368565	19	49201217	T	1	0.336856919623872	0.336856919623872
rs504963	rs35106244	19	49203829	T	1	0.114878836435472	0.888839315592402
rs504963	rs504963	19	49208865	A	1	0.111160684407598	1
rs504963	rs503279	19	49209010	T	1	0.151847325602998	0.773960479156931
rs504963	rs646327	19	49209851	A	1	0.285256233930061	0.622113153553933
rs503279	rs368565	19	49201217	T	1	0.336856919623872	0.336856919623872
rs503279	rs35106244	19	49203829	T	1	0.114878836435472	0.888839315592402
rs503279	rs504963	19	49208865	A	1	0.111160684407598	1
rs503279	rs503279	19	49209010	T	1	0.151847325602998	0.773960479156931
rs503279	rs646327	19	49209851	A	1	0.285256233930061	0.622113153553933
rs646327	rs368565	19	49201217	T	1	0.336856919623872	0.336856919623872
rs646327	rs35106244	19	49203829	T	1	0.114878836435472	0.888839315592402
rs646327	rs504963	19	49208865	A	1	0.111160684407598	1
rs646327	rs503279	19	49209010	T	1	0.151847325602998	0.773960479156931
rs646327	rs646327	19	49209851	A	1	0.285256233930061	0.622113153553933
rs2248202	rs2248202	21	34603880	A	1	0.80038457361665	0.80038457361665
rs2248202	rs6517152	21	34607223	A	1	0.19961542638335	1
rs6517152	rs2248202	21	34603880	A	1	0.80038457361665	0.80038457361665
rs6517152	rs6517152	21	34607223	A	1	0.19961542638335	1
rs2742417	rs2742417	3	45731451	T	1	0.0069546496053058	0.842373223849206
rs2742417	rs2251954	3	45731784	T	1	0.00294088918808503	0.898496937750136
rs2742417	rs2742418	3	45731920	T	1	0.00278290314105199	0.929770197713711
rs2742417	rs2742419	3	45731929	A	1	0.00249923298697865	0.961119924308408
rs2742417	rs2742420	3	45732237	A	0	9.41976354285574e-05	0.999845889028973
rs2742417	rs2673051	3	45732409	T	1	0.00236194037350813	0.973240988101476
rs2742417	rs2742422	3	45732820	A	1	0.00293350538260162	0.901430443132738
rs2742417	rs9876474	3	45733711	A	0	3.31025016034957e-05	1
rs2742417	rs17328701	3	45734258	A	1	0.00284714848351338	0.912950963297369
rs2742417	rs9877499	3	45734404	A	1	0.00250136124104406	0.958620691321429
rs2742417	rs1969624	3	45734818	T	1	0.00509624716846114	0.847469471017667
rs2742417	rs1969625	3	45734975	A	1	0.0025586345076961	0.953614896121595
rs2742417	rs1609553	3	45735142	T	1	0.00280444415989796	0.924193884006803
rs2742417	rs2673058	3	45735618	A	1	0.00291607911470739	0.904346522247445
rs2742417	rs2742426	3	45735901	A	1	0.00302657891579694	0.880686364219788
rs2742417	rs2742427	3	45736423	A	1	0.00226031876896518	0.982425384968667
rs2742417	rs2742429	3	45736913	T	0	0.00186399858874148	0.99455662025091
rs2742417	rs2742430	3	45736961	T	1	0.00201022723110772	0.990779769712736
rs2742417	rs2742432	3	45737467	T	0	7.44237581427777e-05	0.999920312787116
rs2742417	rs2673056	3	45737802	T	1	0.00274465921100674	0.93529537573168
rs2742417	rs9825559	3	45740278	T	1	0.00211400542641967	0.986750381013371
rs2742417	rs12633747	3	45740299	A	0	0.0019128519494322	0.992692621662168
rs2742417	rs9809868	3	45740410	A	1	0.00250443395879067	0.956119330080385
rs2742417	rs9829631	3	45740558	T	1	0.00295449273501729	0.895556048562051
rs2742417	rs2742435	3	45740863	A	1	0.00300436918883943	0.883690733408628
rs2742417	rs1534876	3	45741257	T	1	0.00280715177942064	0.921389439846905
rs2742417	rs2742436	3	45741397	T	1	0.00270885589729523	0.938004231628975
rs2742417	rs2673047	3	45743113	A	1	0.00335441111697951	0.858563430269696
rs2742417	rs2742437	3	45743277	A	1	0.00290872244338988	0.907255244690835
rs2742417	rs2742438	3	45743390	T	1	0.00333222725573022	0.861895657525426
rs2742417	rs2742439	3	45744248	A	1	0.00319521142737028	0.868297205068548
rs2742417	rs938363	3	45746364	T	1	0.00242795953267224	0.968489733977922
rs2742417	rs938362	3	45746365	T	1	0.00238931375004555	0.970879047727968
rs2742417	rs1969626	3	45746836	A	1	0.00281642568602882	0.915767388983398
rs2742417	rs2373047	3	45747497	A	1	0.00297598474252333	0.889643498149838
rs2742417	rs2742441	3	45748429	A	1	0.00226971473047846	0.980165066199702
rs2742417	rs2673039	3	45748435	A	1	0.00248584329243443	0.963605767600842
rs2742417	rs2673038	3	45748632	A	1	0.00305069126199493	0.877659785303991
rs2742417	rs1883096	3	45750015	T	1	0.002019161468258	0.988769542481629
rs2742417	rs6800556	3	45752229	T	1	0.00233730830487832	0.975578296406354
rs2742417	rs2742368	3	45752293	A	1	0.00281489908408671	0.918582288067484
rs2742417	rs2673036	3	45752471	T	1	0.00231705506286925	0.977895351469224
rs2742417	rs2742445	3	45752611	T	1	0.00266872804395483	0.94067295967293
rs2742417	rs1877934	3	45753295	A	1	0.00256574296297557	0.951056261613898
rs2742417	rs1877932	3	45753539	A	1	0.0026639053823539	0.943336865055283
rs2742417	rs2248991	3	45754749	A	1	0.0027934105658562	0.926987294572659
rs2742417	rs2673034	3	45755138	A	1	0.002976779998687	0.886667513407315
rs2742417	rs2742385	3	45756270	A	1	0.00342640766743974	0.855209019152717
rs2742417	rs2742386	3	45756310	A	1	0.00257235236049348	0.948490518650923
rs2742417	rs2742390	3	45756722	A	1	0.00245600684440776	0.96606177444525
rs2742417	rs2249357	3	45758381	A	1	0.00278051880696169	0.932550716520673
rs2742417	rs2673028	3	45759654	A	1	0.00315652478632592	0.871453729854874
rs2742417	rs2673025	3	45760483	A	1	0.00315536418712258	0.874609094041996
rs2742417	rs2742406	3	45760600	T	1	0.00284857012302036	0.910103814813855
rs2742417	rs9311378	3	45763135	T	1	0.00258130123514592	0.945918166290429
rs2742417	rs2742447	3	45763977	A	0	0.00168927000310639	0.998066242916923
rs2742417	rs2742452	3	45765708	T	1	0.00295805767719576	0.892601555827034
rs2742417	rs2673067	3	45770087	A	1	0.8354185742439	0.8354185742439
rs2742417	rs2673065	3	45771222	T	1	0.00431314046760996	0.851782611485277
rs2742417	rs2742462	3	45774696	A	1	0.00320633611575138	0.865101993641178
rs2742417	rs1468543	3	45776900	A	0	0.00182035266290631	0.996376972913816
rs2742417	rs9821974	3	45784963	T	0	0.00168544847662199	0.999751691393545
rs2742417	rs2742379	3	45787835	A	1	0.00221099061828361	0.984636375586951
rs2742417	rs12486907	3	45788017	A	0	4.65847112806281e-05	0.999966897498397
rs2251954	rs2742417	3	45731451	T	1	0.0069546496053058	0.842373223849206
rs2251954	rs2251954	3	45731784	T	1	0.00294088918808503	0.898496937750136
rs2251954	rs2742418	3	45731920	T	1	0.00278290314105199	0.929770197713711
rs2251954	rs2742419	3	45731929	A	1	0.00249923298697865	0.961119924308408
rs2251954	rs2742420	3	45732237	A	0	9.41976354285574e-05	0.999845889028973
rs2251954	rs2673051	3	45732409	T	1	0.00236194037350813	0.973240988101476
rs2251954	rs2742422	3	45732820	A	1	0.00293350538260162	0.901430443132738
rs2251954	rs9876474	3	45733711	A	0	3.31025016034957e-05	1
rs2251954	rs17328701	3	45734258	A	1	0.00284714848351338	0.912950963297369
rs2251954	rs9877499	3	45734404	A	1	0.00250136124104406	0.958620691321429
rs2251954	rs1969624	3	45734818	T	1	0.00509624716846114	0.847469471017667
rs2251954	rs1969625	3	45734975	A	1	0.0025586345076961	0.953614896121595
rs2251954	rs1609553	3	45735142	T	1	0.00280444415989796	0.924193884006803
rs2251954	rs2673058	3	45735618	A	1	0.00291607911470739	0.904346522247445
rs2251954	rs2742426	3	45735901	A	1	0.00302657891579694	0.880686364219788
rs2251954	rs2742427	3	45736423	A	1	0.00226031876896518	0.982425384968667
rs2251954	rs2742429	3	45736913	T	0	0.00186399858874148	0.99455662025091
rs2251954	rs2742430	3	45736961	T	1	0.00201022723110772	0.990779769712736
rs2251954	rs2742432	3	45737467	T	0	7.44237581427777e-05	0.999920312787116
rs2251954	rs2673056	3	45737802	T	1	0.00274465921100674	0.93529537573168
rs2251954	rs9825559	3	45740278	T	1	0.00211400542641967	0.986750381013371
rs2251954	rs12633747	3	45740299	A	0	0.0019128519494322	0.992692621662168
rs2251954	rs9809868	3	45740410	A	1	0.00250443395879067	0.956119330080385
rs2251954	rs9829631	3	45740558	T	1	0.00295449273501729	0.895556048562051
rs2251954	rs2742435	3	45740863	A	1	0.00300436918883943	0.883690733408628
rs2251954	rs1534876	3	45741257	T	1	0.00280715177942064	0.921389439846905
rs2251954	rs2742436	3	45741397	T	1	0.00270885589729523	0.938004231628975
rs2251954	rs2673047	3	45743113	A	1	0.00335441111697951	0.858563430269696
rs2251954	rs2742437	3	45743277	A	1	0.00290872244338988	0.907255244690835
rs2251954	rs2742438	3	45743390	T	1	0.00333222725573022	0.861895657525426
rs2251954	rs2742439	3	45744248	A	1	0.00319521142737028	0.868297205068548
rs2251954	rs938363	3	45746364	T	1	0.00242795953267224	0.968489733977922
rs2251954	rs938362	3	45746365	T	1	0.00238931375004555	0.970879047727968
rs2251954	rs1969626	3	45746836	A	1	0.00281642568602882	0.915767388983398
rs2251954	rs2373047	3	45747497	A	1	0.00297598474252333	0.889643498149838
rs2251954	rs2742441	3	45748429	A	1	0.00226971473047846	0.980165066199702
rs2251954	rs2673039	3	45748435	A	1	0.00248584329243443	0.963605767600842
rs2251954	rs2673038	3	45748632	A	1	0.00305069126199493	0.877659785303991
rs2251954	rs1883096	3	45750015	T	1	0.002019161468258	0.988769542481629
rs2251954	rs6800556	3	45752229	T	1	0.00233730830487832	0.975578296406354
rs2251954	rs2742368	3	45752293	A	1	0.00281489908408671	0.918582288067484
rs2251954	rs2673036	3	45752471	T	1	0.00231705506286925	0.977895351469224
rs2251954	rs2742445	3	45752611	T	1	0.00266872804395483	0.94067295967293
rs2251954	rs1877934	3	45753295	A	1	0.00256574296297557	0.951056261613898
rs2251954	rs1877932	3	45753539	A	1	0.0026639053823539	0.943336865055283
rs2251954	rs2248991	3	45754749	A	1	0.0027934105658562	0.926987294572659
rs2251954	rs2673034	3	45755138	A	1	0.002976779998687	0.886667513407315
rs2251954	rs2742385	3	45756270	A	1	0.00342640766743974	0.855209019152717
rs2251954	rs2742386	3	45756310	A	1	0.00257235236049348	0.948490518650923
rs2251954	rs2742390	3	45756722	A	1	0.00245600684440776	0.96606177444525
rs2251954	rs2249357	3	45758381	A	1	0.00278051880696169	0.932550716520673
rs2251954	rs2673028	3	45759654	A	1	0.00315652478632592	0.871453729854874
rs2251954	rs2673025	3	45760483	A	1	0.00315536418712258	0.874609094041996
rs2251954	rs2742406	3	45760600	T	1	0.00284857012302036	0.910103814813855
rs2251954	rs9311378	3	45763135	T	1	0.00258130123514592	0.945918166290429
rs2251954	rs2742447	3	45763977	A	0	0.00168927000310639	0.998066242916923
rs2251954	rs2742452	3	45765708	T	1	0.00295805767719576	0.892601555827034
rs2251954	rs2673067	3	45770087	A	1	0.8354185742439	0.8354185742439
rs2251954	rs2673065	3	45771222	T	1	0.00431314046760996	0.851782611485277
rs2251954	rs2742462	3	45774696	A	1	0.00320633611575138	0.865101993641178
rs2251954	rs1468543	3	45776900	A	0	0.00182035266290631	0.996376972913816
rs2251954	rs9821974	3	45784963	T	0	0.00168544847662199	0.999751691393545
rs2251954	rs2742379	3	45787835	A	1	0.00221099061828361	0.984636375586951
rs2251954	rs12486907	3	45788017	A	0	4.65847112806281e-05	0.999966897498397
rs2742418	rs2742417	3	45731451	T	1	0.0069546496053058	0.842373223849206
rs2742418	rs2251954	3	45731784	T	1	0.00294088918808503	0.898496937750136
rs2742418	rs2742418	3	45731920	T	1	0.00278290314105199	0.929770197713711
rs2742418	rs2742419	3	45731929	A	1	0.00249923298697865	0.961119924308408
rs2742418	rs2742420	3	45732237	A	0	9.41976354285574e-05	0.999845889028973
rs2742418	rs2673051	3	45732409	T	1	0.00236194037350813	0.973240988101476
rs2742418	rs2742422	3	45732820	A	1	0.00293350538260162	0.901430443132738
rs2742418	rs9876474	3	45733711	A	0	3.31025016034957e-05	1
rs2742418	rs17328701	3	45734258	A	1	0.00284714848351338	0.912950963297369
rs2742418	rs9877499	3	45734404	A	1	0.00250136124104406	0.958620691321429
rs2742418	rs1969624	3	45734818	T	1	0.00509624716846114	0.847469471017667
rs2742418	rs1969625	3	45734975	A	1	0.0025586345076961	0.953614896121595
rs2742418	rs1609553	3	45735142	T	1	0.00280444415989796	0.924193884006803
rs2742418	rs2673058	3	45735618	A	1	0.00291607911470739	0.904346522247445
rs2742418	rs2742426	3	45735901	A	1	0.00302657891579694	0.880686364219788
rs2742418	rs2742427	3	45736423	A	1	0.00226031876896518	0.982425384968667
rs2742418	rs2742429	3	45736913	T	0	0.00186399858874148	0.99455662025091
rs2742418	rs2742430	3	45736961	T	1	0.00201022723110772	0.990779769712736
rs2742418	rs2742432	3	45737467	T	0	7.44237581427777e-05	0.999920312787116
rs2742418	rs2673056	3	45737802	T	1	0.00274465921100674	0.93529537573168
rs2742418	rs9825559	3	45740278	T	1	0.00211400542641967	0.986750381013371
rs2742418	rs12633747	3	45740299	A	0	0.0019128519494322	0.992692621662168
rs2742418	rs9809868	3	45740410	A	1	0.00250443395879067	0.956119330080385
rs2742418	rs9829631	3	45740558	T	1	0.00295449273501729	0.895556048562051
rs2742418	rs2742435	3	45740863	A	1	0.00300436918883943	0.883690733408628
rs2742418	rs1534876	3	45741257	T	1	0.00280715177942064	0.921389439846905
rs2742418	rs2742436	3	45741397	T	1	0.00270885589729523	0.938004231628975
rs2742418	rs2673047	3	45743113	A	1	0.00335441111697951	0.858563430269696
rs2742418	rs2742437	3	45743277	A	1	0.00290872244338988	0.907255244690835
rs2742418	rs2742438	3	45743390	T	1	0.00333222725573022	0.861895657525426
rs2742418	rs2742439	3	45744248	A	1	0.00319521142737028	0.868297205068548
rs2742418	rs938363	3	45746364	T	1	0.00242795953267224	0.968489733977922
rs2742418	rs938362	3	45746365	T	1	0.00238931375004555	0.970879047727968
rs2742418	rs1969626	3	45746836	A	1	0.00281642568602882	0.915767388983398
rs2742418	rs2373047	3	45747497	A	1	0.00297598474252333	0.889643498149838
rs2742418	rs2742441	3	45748429	A	1	0.00226971473047846	0.980165066199702
rs2742418	rs2673039	3	45748435	A	1	0.00248584329243443	0.963605767600842
rs2742418	rs2673038	3	45748632	A	1	0.00305069126199493	0.877659785303991
rs2742418	rs1883096	3	45750015	T	1	0.002019161468258	0.988769542481629
rs2742418	rs6800556	3	45752229	T	1	0.00233730830487832	0.975578296406354
rs2742418	rs2742368	3	45752293	A	1	0.00281489908408671	0.918582288067484
rs2742418	rs2673036	3	45752471	T	1	0.00231705506286925	0.977895351469224
rs2742418	rs2742445	3	45752611	T	1	0.00266872804395483	0.94067295967293
rs2742418	rs1877934	3	45753295	A	1	0.00256574296297557	0.951056261613898
rs2742418	rs1877932	3	45753539	A	1	0.0026639053823539	0.943336865055283
rs2742418	rs2248991	3	45754749	A	1	0.0027934105658562	0.926987294572659
rs2742418	rs2673034	3	45755138	A	1	0.002976779998687	0.886667513407315
rs2742418	rs2742385	3	45756270	A	1	0.00342640766743974	0.855209019152717
rs2742418	rs2742386	3	45756310	A	1	0.00257235236049348	0.948490518650923
rs2742418	rs2742390	3	45756722	A	1	0.00245600684440776	0.96606177444525
rs2742418	rs2249357	3	45758381	A	1	0.00278051880696169	0.932550716520673
rs2742418	rs2673028	3	45759654	A	1	0.00315652478632592	0.871453729854874
rs2742418	rs2673025	3	45760483	A	1	0.00315536418712258	0.874609094041996
rs2742418	rs2742406	3	45760600	T	1	0.00284857012302036	0.910103814813855
rs2742418	rs9311378	3	45763135	T	1	0.00258130123514592	0.945918166290429
rs2742418	rs2742447	3	45763977	A	0	0.00168927000310639	0.998066242916923
rs2742418	rs2742452	3	45765708	T	1	0.00295805767719576	0.892601555827034
rs2742418	rs2673067	3	45770087	A	1	0.8354185742439	0.8354185742439
rs2742418	rs2673065	3	45771222	T	1	0.00431314046760996	0.851782611485277
rs2742418	rs2742462	3	45774696	A	1	0.00320633611575138	0.865101993641178
rs2742418	rs1468543	3	45776900	A	0	0.00182035266290631	0.996376972913816
rs2742418	rs9821974	3	45784963	T	0	0.00168544847662199	0.999751691393545
rs2742418	rs2742379	3	45787835	A	1	0.00221099061828361	0.984636375586951
rs2742418	rs12486907	3	45788017	A	0	4.65847112806281e-05	0.999966897498397
rs2742419	rs2742417	3	45731451	T	1	0.0069546496053058	0.842373223849206
rs2742419	rs2251954	3	45731784	T	1	0.00294088918808503	0.898496937750136
rs2742419	rs2742418	3	45731920	T	1	0.00278290314105199	0.929770197713711
rs2742419	rs2742419	3	45731929	A	1	0.00249923298697865	0.961119924308408
rs2742419	rs2742420	3	45732237	A	0	9.41976354285574e-05	0.999845889028973
rs2742419	rs2673051	3	45732409	T	1	0.00236194037350813	0.973240988101476
rs2742419	rs2742422	3	45732820	A	1	0.00293350538260162	0.901430443132738
rs2742419	rs9876474	3	45733711	A	0	3.31025016034957e-05	1
rs2742419	rs17328701	3	45734258	A	1	0.00284714848351338	0.912950963297369
rs2742419	rs9877499	3	45734404	A	1	0.00250136124104406	0.958620691321429
rs2742419	rs1969624	3	45734818	T	1	0.00509624716846114	0.847469471017667
rs2742419	rs1969625	3	45734975	A	1	0.0025586345076961	0.953614896121595
rs2742419	rs1609553	3	45735142	T	1	0.00280444415989796	0.924193884006803
rs2742419	rs2673058	3	45735618	A	1	0.00291607911470739	0.904346522247445
rs2742419	rs2742426	3	45735901	A	1	0.00302657891579694	0.880686364219788
rs2742419	rs2742427	3	45736423	A	1	0.00226031876896518	0.982425384968667
rs2742419	rs2742429	3	45736913	T	0	0.00186399858874148	0.99455662025091
rs2742419	rs2742430	3	45736961	T	1	0.00201022723110772	0.990779769712736
rs2742419	rs2742432	3	45737467	T	0	7.44237581427777e-05	0.999920312787116
rs2742419	rs2673056	3	45737802	T	1	0.00274465921100674	0.93529537573168
rs2742419	rs9825559	3	45740278	T	1	0.00211400542641967	0.986750381013371
rs2742419	rs12633747	3	45740299	A	0	0.0019128519494322	0.992692621662168
rs2742419	rs9809868	3	45740410	A	1	0.00250443395879067	0.956119330080385
rs2742419	rs9829631	3	45740558	T	1	0.00295449273501729	0.895556048562051
rs2742419	rs2742435	3	45740863	A	1	0.00300436918883943	0.883690733408628
rs2742419	rs1534876	3	45741257	T	1	0.00280715177942064	0.921389439846905
rs2742419	rs2742436	3	45741397	T	1	0.00270885589729523	0.938004231628975
rs2742419	rs2673047	3	45743113	A	1	0.00335441111697951	0.858563430269696
rs2742419	rs2742437	3	45743277	A	1	0.00290872244338988	0.907255244690835
rs2742419	rs2742438	3	45743390	T	1	0.00333222725573022	0.861895657525426
rs2742419	rs2742439	3	45744248	A	1	0.00319521142737028	0.868297205068548
rs2742419	rs938363	3	45746364	T	1	0.00242795953267224	0.968489733977922
rs2742419	rs938362	3	45746365	T	1	0.00238931375004555	0.970879047727968
rs2742419	rs1969626	3	45746836	A	1	0.00281642568602882	0.915767388983398
rs2742419	rs2373047	3	45747497	A	1	0.00297598474252333	0.889643498149838
rs2742419	rs2742441	3	45748429	A	1	0.00226971473047846	0.980165066199702
rs2742419	rs2673039	3	45748435	A	1	0.00248584329243443	0.963605767600842
rs2742419	rs2673038	3	45748632	A	1	0.00305069126199493	0.877659785303991
rs2742419	rs1883096	3	45750015	T	1	0.002019161468258	0.988769542481629
rs2742419	rs6800556	3	45752229	T	1	0.00233730830487832	0.975578296406354
rs2742419	rs2742368	3	45752293	A	1	0.00281489908408671	0.918582288067484
rs2742419	rs2673036	3	45752471	T	1	0.00231705506286925	0.977895351469224
rs2742419	rs2742445	3	45752611	T	1	0.00266872804395483	0.94067295967293
rs2742419	rs1877934	3	45753295	A	1	0.00256574296297557	0.951056261613898
rs2742419	rs1877932	3	45753539	A	1	0.0026639053823539	0.943336865055283
rs2742419	rs2248991	3	45754749	A	1	0.0027934105658562	0.926987294572659
rs2742419	rs2673034	3	45755138	A	1	0.002976779998687	0.886667513407315
rs2742419	rs2742385	3	45756270	A	1	0.00342640766743974	0.855209019152717
rs2742419	rs2742386	3	45756310	A	1	0.00257235236049348	0.948490518650923
rs2742419	rs2742390	3	45756722	A	1	0.00245600684440776	0.96606177444525
rs2742419	rs2249357	3	45758381	A	1	0.00278051880696169	0.932550716520673
rs2742419	rs2673028	3	45759654	A	1	0.00315652478632592	0.871453729854874
rs2742419	rs2673025	3	45760483	A	1	0.00315536418712258	0.874609094041996
rs2742419	rs2742406	3	45760600	T	1	0.00284857012302036	0.910103814813855
rs2742419	rs9311378	3	45763135	T	1	0.00258130123514592	0.945918166290429
rs2742419	rs2742447	3	45763977	A	0	0.00168927000310639	0.998066242916923
rs2742419	rs2742452	3	45765708	T	1	0.00295805767719576	0.892601555827034
rs2742419	rs2673067	3	45770087	A	1	0.8354185742439	0.8354185742439
rs2742419	rs2673065	3	45771222	T	1	0.00431314046760996	0.851782611485277
rs2742419	rs2742462	3	45774696	A	1	0.00320633611575138	0.865101993641178
rs2742419	rs1468543	3	45776900	A	0	0.00182035266290631	0.996376972913816
rs2742419	rs9821974	3	45784963	T	0	0.00168544847662199	0.999751691393545
rs2742419	rs2742379	3	45787835	A	1	0.00221099061828361	0.984636375586951
rs2742419	rs12486907	3	45788017	A	0	4.65847112806281e-05	0.999966897498397
rs2742420	rs2742417	3	45731451	T	1	0.0069546496053058	0.842373223849206
rs2742420	rs2251954	3	45731784	T	1	0.00294088918808503	0.898496937750136
rs2742420	rs2742418	3	45731920	T	1	0.00278290314105199	0.929770197713711
rs2742420	rs2742419	3	45731929	A	1	0.00249923298697865	0.961119924308408
rs2742420	rs2742420	3	45732237	A	0	9.41976354285574e-05	0.999845889028973
rs2742420	rs2673051	3	45732409	T	1	0.00236194037350813	0.973240988101476
rs2742420	rs2742422	3	45732820	A	1	0.00293350538260162	0.901430443132738
rs2742420	rs9876474	3	45733711	A	0	3.31025016034957e-05	1
rs2742420	rs17328701	3	45734258	A	1	0.00284714848351338	0.912950963297369
rs2742420	rs9877499	3	45734404	A	1	0.00250136124104406	0.958620691321429
rs2742420	rs1969624	3	45734818	T	1	0.00509624716846114	0.847469471017667
rs2742420	rs1969625	3	45734975	A	1	0.0025586345076961	0.953614896121595
rs2742420	rs1609553	3	45735142	T	1	0.00280444415989796	0.924193884006803
rs2742420	rs2673058	3	45735618	A	1	0.00291607911470739	0.904346522247445
rs2742420	rs2742426	3	45735901	A	1	0.00302657891579694	0.880686364219788
rs2742420	rs2742427	3	45736423	A	1	0.00226031876896518	0.982425384968667
rs2742420	rs2742429	3	45736913	T	0	0.00186399858874148	0.99455662025091
rs2742420	rs2742430	3	45736961	T	1	0.00201022723110772	0.990779769712736
rs2742420	rs2742432	3	45737467	T	0	7.44237581427777e-05	0.999920312787116
rs2742420	rs2673056	3	45737802	T	1	0.00274465921100674	0.93529537573168
rs2742420	rs9825559	3	45740278	T	1	0.00211400542641967	0.986750381013371
rs2742420	rs12633747	3	45740299	A	0	0.0019128519494322	0.992692621662168
rs2742420	rs9809868	3	45740410	A	1	0.00250443395879067	0.956119330080385
rs2742420	rs9829631	3	45740558	T	1	0.00295449273501729	0.895556048562051
rs2742420	rs2742435	3	45740863	A	1	0.00300436918883943	0.883690733408628
rs2742420	rs1534876	3	45741257	T	1	0.00280715177942064	0.921389439846905
rs2742420	rs2742436	3	45741397	T	1	0.00270885589729523	0.938004231628975
rs2742420	rs2673047	3	45743113	A	1	0.00335441111697951	0.858563430269696
rs2742420	rs2742437	3	45743277	A	1	0.00290872244338988	0.907255244690835
rs2742420	rs2742438	3	45743390	T	1	0.00333222725573022	0.861895657525426
rs2742420	rs2742439	3	45744248	A	1	0.00319521142737028	0.868297205068548
rs2742420	rs938363	3	45746364	T	1	0.00242795953267224	0.968489733977922
rs2742420	rs938362	3	45746365	T	1	0.00238931375004555	0.970879047727968
rs2742420	rs1969626	3	45746836	A	1	0.00281642568602882	0.915767388983398
rs2742420	rs2373047	3	45747497	A	1	0.00297598474252333	0.889643498149838
rs2742420	rs2742441	3	45748429	A	1	0.00226971473047846	0.980165066199702
rs2742420	rs2673039	3	45748435	A	1	0.00248584329243443	0.963605767600842
rs2742420	rs2673038	3	45748632	A	1	0.00305069126199493	0.877659785303991
rs2742420	rs1883096	3	45750015	T	1	0.002019161468258	0.988769542481629
rs2742420	rs6800556	3	45752229	T	1	0.00233730830487832	0.975578296406354
rs2742420	rs2742368	3	45752293	A	1	0.00281489908408671	0.918582288067484
rs2742420	rs2673036	3	45752471	T	1	0.00231705506286925	0.977895351469224
rs2742420	rs2742445	3	45752611	T	1	0.00266872804395483	0.94067295967293
rs2742420	rs1877934	3	45753295	A	1	0.00256574296297557	0.951056261613898
rs2742420	rs1877932	3	45753539	A	1	0.0026639053823539	0.943336865055283
rs2742420	rs2248991	3	45754749	A	1	0.0027934105658562	0.926987294572659
rs2742420	rs2673034	3	45755138	A	1	0.002976779998687	0.886667513407315
rs2742420	rs2742385	3	45756270	A	1	0.00342640766743974	0.855209019152717
rs2742420	rs2742386	3	45756310	A	1	0.00257235236049348	0.948490518650923
rs2742420	rs2742390	3	45756722	A	1	0.00245600684440776	0.96606177444525
rs2742420	rs2249357	3	45758381	A	1	0.00278051880696169	0.932550716520673
rs2742420	rs2673028	3	45759654	A	1	0.00315652478632592	0.871453729854874
rs2742420	rs2673025	3	45760483	A	1	0.00315536418712258	0.874609094041996
rs2742420	rs2742406	3	45760600	T	1	0.00284857012302036	0.910103814813855
rs2742420	rs9311378	3	45763135	T	1	0.00258130123514592	0.945918166290429
rs2742420	rs2742447	3	45763977	A	0	0.00168927000310639	0.998066242916923
rs2742420	rs2742452	3	45765708	T	1	0.00295805767719576	0.892601555827034
rs2742420	rs2673067	3	45770087	A	1	0.8354185742439	0.8354185742439
rs2742420	rs2673065	3	45771222	T	1	0.00431314046760996	0.851782611485277
rs2742420	rs2742462	3	45774696	A	1	0.00320633611575138	0.865101993641178
rs2742420	rs1468543	3	45776900	A	0	0.00182035266290631	0.996376972913816
rs2742420	rs9821974	3	45784963	T	0	0.00168544847662199	0.999751691393545
rs2742420	rs2742379	3	45787835	A	1	0.00221099061828361	0.984636375586951
rs2742420	rs12486907	3	45788017	A	0	4.65847112806281e-05	0.999966897498397
rs2673051	rs2742417	3	45731451	T	1	0.0069546496053058	0.842373223849206
rs2673051	rs2251954	3	45731784	T	1	0.00294088918808503	0.898496937750136
rs2673051	rs2742418	3	45731920	T	1	0.00278290314105199	0.929770197713711
rs2673051	rs2742419	3	45731929	A	1	0.00249923298697865	0.961119924308408
rs2673051	rs2742420	3	45732237	A	0	9.41976354285574e-05	0.999845889028973
rs2673051	rs2673051	3	45732409	T	1	0.00236194037350813	0.973240988101476
rs2673051	rs2742422	3	45732820	A	1	0.00293350538260162	0.901430443132738
rs2673051	rs9876474	3	45733711	A	0	3.31025016034957e-05	1
rs2673051	rs17328701	3	45734258	A	1	0.00284714848351338	0.912950963297369
rs2673051	rs9877499	3	45734404	A	1	0.00250136124104406	0.958620691321429
rs2673051	rs1969624	3	45734818	T	1	0.00509624716846114	0.847469471017667
rs2673051	rs1969625	3	45734975	A	1	0.0025586345076961	0.953614896121595
rs2673051	rs1609553	3	45735142	T	1	0.00280444415989796	0.924193884006803
rs2673051	rs2673058	3	45735618	A	1	0.00291607911470739	0.904346522247445
rs2673051	rs2742426	3	45735901	A	1	0.00302657891579694	0.880686364219788
rs2673051	rs2742427	3	45736423	A	1	0.00226031876896518	0.982425384968667
rs2673051	rs2742429	3	45736913	T	0	0.00186399858874148	0.99455662025091
rs2673051	rs2742430	3	45736961	T	1	0.00201022723110772	0.990779769712736
rs2673051	rs2742432	3	45737467	T	0	7.44237581427777e-05	0.999920312787116
rs2673051	rs2673056	3	45737802	T	1	0.00274465921100674	0.93529537573168
rs2673051	rs9825559	3	45740278	T	1	0.00211400542641967	0.986750381013371
rs2673051	rs12633747	3	45740299	A	0	0.0019128519494322	0.992692621662168
rs2673051	rs9809868	3	45740410	A	1	0.00250443395879067	0.956119330080385
rs2673051	rs9829631	3	45740558	T	1	0.00295449273501729	0.895556048562051
rs2673051	rs2742435	3	45740863	A	1	0.00300436918883943	0.883690733408628
rs2673051	rs1534876	3	45741257	T	1	0.00280715177942064	0.921389439846905
rs2673051	rs2742436	3	45741397	T	1	0.00270885589729523	0.938004231628975
rs2673051	rs2673047	3	45743113	A	1	0.00335441111697951	0.858563430269696
rs2673051	rs2742437	3	45743277	A	1	0.00290872244338988	0.907255244690835
rs2673051	rs2742438	3	45743390	T	1	0.00333222725573022	0.861895657525426
rs2673051	rs2742439	3	45744248	A	1	0.00319521142737028	0.868297205068548
rs2673051	rs938363	3	45746364	T	1	0.00242795953267224	0.968489733977922
rs2673051	rs938362	3	45746365	T	1	0.00238931375004555	0.970879047727968
rs2673051	rs1969626	3	45746836	A	1	0.00281642568602882	0.915767388983398
rs2673051	rs2373047	3	45747497	A	1	0.00297598474252333	0.889643498149838
rs2673051	rs2742441	3	45748429	A	1	0.00226971473047846	0.980165066199702
rs2673051	rs2673039	3	45748435	A	1	0.00248584329243443	0.963605767600842
rs2673051	rs2673038	3	45748632	A	1	0.00305069126199493	0.877659785303991
rs2673051	rs1883096	3	45750015	T	1	0.002019161468258	0.988769542481629
rs2673051	rs6800556	3	45752229	T	1	0.00233730830487832	0.975578296406354
rs2673051	rs2742368	3	45752293	A	1	0.00281489908408671	0.918582288067484
rs2673051	rs2673036	3	45752471	T	1	0.00231705506286925	0.977895351469224
rs2673051	rs2742445	3	45752611	T	1	0.00266872804395483	0.94067295967293
rs2673051	rs1877934	3	45753295	A	1	0.00256574296297557	0.951056261613898
rs2673051	rs1877932	3	45753539	A	1	0.0026639053823539	0.943336865055283
rs2673051	rs2248991	3	45754749	A	1	0.0027934105658562	0.926987294572659
rs2673051	rs2673034	3	45755138	A	1	0.002976779998687	0.886667513407315
rs2673051	rs2742385	3	45756270	A	1	0.00342640766743974	0.855209019152717
rs2673051	rs2742386	3	45756310	A	1	0.00257235236049348	0.948490518650923
rs2673051	rs2742390	3	45756722	A	1	0.00245600684440776	0.96606177444525
rs2673051	rs2249357	3	45758381	A	1	0.00278051880696169	0.932550716520673
rs2673051	rs2673028	3	45759654	A	1	0.00315652478632592	0.871453729854874
rs2673051	rs2673025	3	45760483	A	1	0.00315536418712258	0.874609094041996
rs2673051	rs2742406	3	45760600	T	1	0.00284857012302036	0.910103814813855
rs2673051	rs9311378	3	45763135	T	1	0.00258130123514592	0.945918166290429
rs2673051	rs2742447	3	45763977	A	0	0.00168927000310639	0.998066242916923
rs2673051	rs2742452	3	45765708	T	1	0.00295805767719576	0.892601555827034
rs2673051	rs2673067	3	45770087	A	1	0.8354185742439	0.8354185742439
rs2673051	rs2673065	3	45771222	T	1	0.00431314046760996	0.851782611485277
rs2673051	rs2742462	3	45774696	A	1	0.00320633611575138	0.865101993641178
rs2673051	rs1468543	3	45776900	A	0	0.00182035266290631	0.996376972913816
rs2673051	rs9821974	3	45784963	T	0	0.00168544847662199	0.999751691393545
rs2673051	rs2742379	3	45787835	A	1	0.00221099061828361	0.984636375586951
rs2673051	rs12486907	3	45788017	A	0	4.65847112806281e-05	0.999966897498397
rs2742422	rs2742417	3	45731451	T	1	0.0069546496053058	0.842373223849206
rs2742422	rs2251954	3	45731784	T	1	0.00294088918808503	0.898496937750136
rs2742422	rs2742418	3	45731920	T	1	0.00278290314105199	0.929770197713711
rs2742422	rs2742419	3	45731929	A	1	0.00249923298697865	0.961119924308408
rs2742422	rs2742420	3	45732237	A	0	9.41976354285574e-05	0.999845889028973
rs2742422	rs2673051	3	45732409	T	1	0.00236194037350813	0.973240988101476
rs2742422	rs2742422	3	45732820	A	1	0.00293350538260162	0.901430443132738
rs2742422	rs9876474	3	45733711	A	0	3.31025016034957e-05	1
rs2742422	rs17328701	3	45734258	A	1	0.00284714848351338	0.912950963297369
rs2742422	rs9877499	3	45734404	A	1	0.00250136124104406	0.958620691321429
rs2742422	rs1969624	3	45734818	T	1	0.00509624716846114	0.847469471017667
rs2742422	rs1969625	3	45734975	A	1	0.0025586345076961	0.953614896121595
rs2742422	rs1609553	3	45735142	T	1	0.00280444415989796	0.924193884006803
rs2742422	rs2673058	3	45735618	A	1	0.00291607911470739	0.904346522247445
rs2742422	rs2742426	3	45735901	A	1	0.00302657891579694	0.880686364219788
rs2742422	rs2742427	3	45736423	A	1	0.00226031876896518	0.982425384968667
rs2742422	rs2742429	3	45736913	T	0	0.00186399858874148	0.99455662025091
rs2742422	rs2742430	3	45736961	T	1	0.00201022723110772	0.990779769712736
rs2742422	rs2742432	3	45737467	T	0	7.44237581427777e-05	0.999920312787116
rs2742422	rs2673056	3	45737802	T	1	0.00274465921100674	0.93529537573168
rs2742422	rs9825559	3	45740278	T	1	0.00211400542641967	0.986750381013371
rs2742422	rs12633747	3	45740299	A	0	0.0019128519494322	0.992692621662168
rs2742422	rs9809868	3	45740410	A	1	0.00250443395879067	0.956119330080385
rs2742422	rs9829631	3	45740558	T	1	0.00295449273501729	0.895556048562051
rs2742422	rs2742435	3	45740863	A	1	0.00300436918883943	0.883690733408628
rs2742422	rs1534876	3	45741257	T	1	0.00280715177942064	0.921389439846905
rs2742422	rs2742436	3	45741397	T	1	0.00270885589729523	0.938004231628975
rs2742422	rs2673047	3	45743113	A	1	0.00335441111697951	0.858563430269696
rs2742422	rs2742437	3	45743277	A	1	0.00290872244338988	0.907255244690835
rs2742422	rs2742438	3	45743390	T	1	0.00333222725573022	0.861895657525426
rs2742422	rs2742439	3	45744248	A	1	0.00319521142737028	0.868297205068548
rs2742422	rs938363	3	45746364	T	1	0.00242795953267224	0.968489733977922
rs2742422	rs938362	3	45746365	T	1	0.00238931375004555	0.970879047727968
rs2742422	rs1969626	3	45746836	A	1	0.00281642568602882	0.915767388983398
rs2742422	rs2373047	3	45747497	A	1	0.00297598474252333	0.889643498149838
rs2742422	rs2742441	3	45748429	A	1	0.00226971473047846	0.980165066199702
rs2742422	rs2673039	3	45748435	A	1	0.00248584329243443	0.963605767600842
rs2742422	rs2673038	3	45748632	A	1	0.00305069126199493	0.877659785303991
rs2742422	rs1883096	3	45750015	T	1	0.002019161468258	0.988769542481629
rs2742422	rs6800556	3	45752229	T	1	0.00233730830487832	0.975578296406354
rs2742422	rs2742368	3	45752293	A	1	0.00281489908408671	0.918582288067484
rs2742422	rs2673036	3	45752471	T	1	0.00231705506286925	0.977895351469224
rs2742422	rs2742445	3	45752611	T	1	0.00266872804395483	0.94067295967293
rs2742422	rs1877934	3	45753295	A	1	0.00256574296297557	0.951056261613898
rs2742422	rs1877932	3	45753539	A	1	0.0026639053823539	0.943336865055283
rs2742422	rs2248991	3	45754749	A	1	0.0027934105658562	0.926987294572659
rs2742422	rs2673034	3	45755138	A	1	0.002976779998687	0.886667513407315
rs2742422	rs2742385	3	45756270	A	1	0.00342640766743974	0.855209019152717
rs2742422	rs2742386	3	45756310	A	1	0.00257235236049348	0.948490518650923
rs2742422	rs2742390	3	45756722	A	1	0.00245600684440776	0.96606177444525
rs2742422	rs2249357	3	45758381	A	1	0.00278051880696169	0.932550716520673
rs2742422	rs2673028	3	45759654	A	1	0.00315652478632592	0.871453729854874
rs2742422	rs2673025	3	45760483	A	1	0.00315536418712258	0.874609094041996
rs2742422	rs2742406	3	45760600	T	1	0.00284857012302036	0.910103814813855
rs2742422	rs9311378	3	45763135	T	1	0.00258130123514592	0.945918166290429
rs2742422	rs2742447	3	45763977	A	0	0.00168927000310639	0.998066242916923
rs2742422	rs2742452	3	45765708	T	1	0.00295805767719576	0.892601555827034
rs2742422	rs2673067	3	45770087	A	1	0.8354185742439	0.8354185742439
rs2742422	rs2673065	3	45771222	T	1	0.00431314046760996	0.851782611485277
rs2742422	rs2742462	3	45774696	A	1	0.00320633611575138	0.865101993641178
rs2742422	rs1468543	3	45776900	A	0	0.00182035266290631	0.996376972913816
rs2742422	rs9821974	3	45784963	T	0	0.00168544847662199	0.999751691393545
rs2742422	rs2742379	3	45787835	A	1	0.00221099061828361	0.984636375586951
rs2742422	rs12486907	3	45788017	A	0	4.65847112806281e-05	0.999966897498397
rs9876474	rs2742417	3	45731451	T	1	0.0069546496053058	0.842373223849206
rs9876474	rs2251954	3	45731784	T	1	0.00294088918808503	0.898496937750136
rs9876474	rs2742418	3	45731920	T	1	0.00278290314105199	0.929770197713711
rs9876474	rs2742419	3	45731929	A	1	0.00249923298697865	0.961119924308408
rs9876474	rs2742420	3	45732237	A	0	9.41976354285574e-05	0.999845889028973
rs9876474	rs2673051	3	45732409	T	1	0.00236194037350813	0.973240988101476
rs9876474	rs2742422	3	45732820	A	1	0.00293350538260162	0.901430443132738
rs9876474	rs9876474	3	45733711	A	0	3.31025016034957e-05	1
rs9876474	rs17328701	3	45734258	A	1	0.00284714848351338	0.912950963297369
rs9876474	rs9877499	3	45734404	A	1	0.00250136124104406	0.958620691321429
rs9876474	rs1969624	3	45734818	T	1	0.00509624716846114	0.847469471017667
rs9876474	rs1969625	3	45734975	A	1	0.0025586345076961	0.953614896121595
rs9876474	rs1609553	3	45735142	T	1	0.00280444415989796	0.924193884006803
rs9876474	rs2673058	3	45735618	A	1	0.00291607911470739	0.904346522247445
rs9876474	rs2742426	3	45735901	A	1	0.00302657891579694	0.880686364219788
rs9876474	rs2742427	3	45736423	A	1	0.00226031876896518	0.982425384968667
rs9876474	rs2742429	3	45736913	T	0	0.00186399858874148	0.99455662025091
rs9876474	rs2742430	3	45736961	T	1	0.00201022723110772	0.990779769712736
rs9876474	rs2742432	3	45737467	T	0	7.44237581427777e-05	0.999920312787116
rs9876474	rs2673056	3	45737802	T	1	0.00274465921100674	0.93529537573168
rs9876474	rs9825559	3	45740278	T	1	0.00211400542641967	0.986750381013371
rs9876474	rs12633747	3	45740299	A	0	0.0019128519494322	0.992692621662168
rs9876474	rs9809868	3	45740410	A	1	0.00250443395879067	0.956119330080385
rs9876474	rs9829631	3	45740558	T	1	0.00295449273501729	0.895556048562051
rs9876474	rs2742435	3	45740863	A	1	0.00300436918883943	0.883690733408628
rs9876474	rs1534876	3	45741257	T	1	0.00280715177942064	0.921389439846905
rs9876474	rs2742436	3	45741397	T	1	0.00270885589729523	0.938004231628975
rs9876474	rs2673047	3	45743113	A	1	0.00335441111697951	0.858563430269696
rs9876474	rs2742437	3	45743277	A	1	0.00290872244338988	0.907255244690835
rs9876474	rs2742438	3	45743390	T	1	0.00333222725573022	0.861895657525426
rs9876474	rs2742439	3	45744248	A	1	0.00319521142737028	0.868297205068548
rs9876474	rs938363	3	45746364	T	1	0.00242795953267224	0.968489733977922
rs9876474	rs938362	3	45746365	T	1	0.00238931375004555	0.970879047727968
rs9876474	rs1969626	3	45746836	A	1	0.00281642568602882	0.915767388983398
rs9876474	rs2373047	3	45747497	A	1	0.00297598474252333	0.889643498149838
rs9876474	rs2742441	3	45748429	A	1	0.00226971473047846	0.980165066199702
rs9876474	rs2673039	3	45748435	A	1	0.00248584329243443	0.963605767600842
rs9876474	rs2673038	3	45748632	A	1	0.00305069126199493	0.877659785303991
rs9876474	rs1883096	3	45750015	T	1	0.002019161468258	0.988769542481629
rs9876474	rs6800556	3	45752229	T	1	0.00233730830487832	0.975578296406354
rs9876474	rs2742368	3	45752293	A	1	0.00281489908408671	0.918582288067484
rs9876474	rs2673036	3	45752471	T	1	0.00231705506286925	0.977895351469224
rs9876474	rs2742445	3	45752611	T	1	0.00266872804395483	0.94067295967293
rs9876474	rs1877934	3	45753295	A	1	0.00256574296297557	0.951056261613898
rs9876474	rs1877932	3	45753539	A	1	0.0026639053823539	0.943336865055283
rs9876474	rs2248991	3	45754749	A	1	0.0027934105658562	0.926987294572659
rs9876474	rs2673034	3	45755138	A	1	0.002976779998687	0.886667513407315
rs9876474	rs2742385	3	45756270	A	1	0.00342640766743974	0.855209019152717
rs9876474	rs2742386	3	45756310	A	1	0.00257235236049348	0.948490518650923
rs9876474	rs2742390	3	45756722	A	1	0.00245600684440776	0.96606177444525
rs9876474	rs2249357	3	45758381	A	1	0.00278051880696169	0.932550716520673
rs9876474	rs2673028	3	45759654	A	1	0.00315652478632592	0.871453729854874
rs9876474	rs2673025	3	45760483	A	1	0.00315536418712258	0.874609094041996
rs9876474	rs2742406	3	45760600	T	1	0.00284857012302036	0.910103814813855
rs9876474	rs9311378	3	45763135	T	1	0.00258130123514592	0.945918166290429
rs9876474	rs2742447	3	45763977	A	0	0.00168927000310639	0.998066242916923
rs9876474	rs2742452	3	45765708	T	1	0.00295805767719576	0.892601555827034
rs9876474	rs2673067	3	45770087	A	1	0.8354185742439	0.8354185742439
rs9876474	rs2673065	3	45771222	T	1	0.00431314046760996	0.851782611485277
rs9876474	rs2742462	3	45774696	A	1	0.00320633611575138	0.865101993641178
rs9876474	rs1468543	3	45776900	A	0	0.00182035266290631	0.996376972913816
rs9876474	rs9821974	3	45784963	T	0	0.00168544847662199	0.999751691393545
rs9876474	rs2742379	3	45787835	A	1	0.00221099061828361	0.984636375586951
rs9876474	rs12486907	3	45788017	A	0	4.65847112806281e-05	0.999966897498397
rs17328701	rs2742417	3	45731451	T	1	0.0069546496053058	0.842373223849206
rs17328701	rs2251954	3	45731784	T	1	0.00294088918808503	0.898496937750136
rs17328701	rs2742418	3	45731920	T	1	0.00278290314105199	0.929770197713711
rs17328701	rs2742419	3	45731929	A	1	0.00249923298697865	0.961119924308408
rs17328701	rs2742420	3	45732237	A	0	9.41976354285574e-05	0.999845889028973
rs17328701	rs2673051	3	45732409	T	1	0.00236194037350813	0.973240988101476
rs17328701	rs2742422	3	45732820	A	1	0.00293350538260162	0.901430443132738
rs17328701	rs9876474	3	45733711	A	0	3.31025016034957e-05	1
rs17328701	rs17328701	3	45734258	A	1	0.00284714848351338	0.912950963297369
rs17328701	rs9877499	3	45734404	A	1	0.00250136124104406	0.958620691321429
rs17328701	rs1969624	3	45734818	T	1	0.00509624716846114	0.847469471017667
rs17328701	rs1969625	3	45734975	A	1	0.0025586345076961	0.953614896121595
rs17328701	rs1609553	3	45735142	T	1	0.00280444415989796	0.924193884006803
rs17328701	rs2673058	3	45735618	A	1	0.00291607911470739	0.904346522247445
rs17328701	rs2742426	3	45735901	A	1	0.00302657891579694	0.880686364219788
rs17328701	rs2742427	3	45736423	A	1	0.00226031876896518	0.982425384968667
rs17328701	rs2742429	3	45736913	T	0	0.00186399858874148	0.99455662025091
rs17328701	rs2742430	3	45736961	T	1	0.00201022723110772	0.990779769712736
rs17328701	rs2742432	3	45737467	T	0	7.44237581427777e-05	0.999920312787116
rs17328701	rs2673056	3	45737802	T	1	0.00274465921100674	0.93529537573168
rs17328701	rs9825559	3	45740278	T	1	0.00211400542641967	0.986750381013371
rs17328701	rs12633747	3	45740299	A	0	0.0019128519494322	0.992692621662168
rs17328701	rs9809868	3	45740410	A	1	0.00250443395879067	0.956119330080385
rs17328701	rs9829631	3	45740558	T	1	0.00295449273501729	0.895556048562051
rs17328701	rs2742435	3	45740863	A	1	0.00300436918883943	0.883690733408628
rs17328701	rs1534876	3	45741257	T	1	0.00280715177942064	0.921389439846905
rs17328701	rs2742436	3	45741397	T	1	0.00270885589729523	0.938004231628975
rs17328701	rs2673047	3	45743113	A	1	0.00335441111697951	0.858563430269696
rs17328701	rs2742437	3	45743277	A	1	0.00290872244338988	0.907255244690835
rs17328701	rs2742438	3	45743390	T	1	0.00333222725573022	0.861895657525426
rs17328701	rs2742439	3	45744248	A	1	0.00319521142737028	0.868297205068548
rs17328701	rs938363	3	45746364	T	1	0.00242795953267224	0.968489733977922
rs17328701	rs938362	3	45746365	T	1	0.00238931375004555	0.970879047727968
rs17328701	rs1969626	3	45746836	A	1	0.00281642568602882	0.915767388983398
rs17328701	rs2373047	3	45747497	A	1	0.00297598474252333	0.889643498149838
rs17328701	rs2742441	3	45748429	A	1	0.00226971473047846	0.980165066199702
rs17328701	rs2673039	3	45748435	A	1	0.00248584329243443	0.963605767600842
rs17328701	rs2673038	3	45748632	A	1	0.00305069126199493	0.877659785303991
rs17328701	rs1883096	3	45750015	T	1	0.002019161468258	0.988769542481629
rs17328701	rs6800556	3	45752229	T	1	0.00233730830487832	0.975578296406354
rs17328701	rs2742368	3	45752293	A	1	0.00281489908408671	0.918582288067484
rs17328701	rs2673036	3	45752471	T	1	0.00231705506286925	0.977895351469224
rs17328701	rs2742445	3	45752611	T	1	0.00266872804395483	0.94067295967293
rs17328701	rs1877934	3	45753295	A	1	0.00256574296297557	0.951056261613898
rs17328701	rs1877932	3	45753539	A	1	0.0026639053823539	0.943336865055283
rs17328701	rs2248991	3	45754749	A	1	0.0027934105658562	0.926987294572659
rs17328701	rs2673034	3	45755138	A	1	0.002976779998687	0.886667513407315
rs17328701	rs2742385	3	45756270	A	1	0.00342640766743974	0.855209019152717
rs17328701	rs2742386	3	45756310	A	1	0.00257235236049348	0.948490518650923
rs17328701	rs2742390	3	45756722	A	1	0.00245600684440776	0.96606177444525
rs17328701	rs2249357	3	45758381	A	1	0.00278051880696169	0.932550716520673
rs17328701	rs2673028	3	45759654	A	1	0.00315652478632592	0.871453729854874
rs17328701	rs2673025	3	45760483	A	1	0.00315536418712258	0.874609094041996
rs17328701	rs2742406	3	45760600	T	1	0.00284857012302036	0.910103814813855
rs17328701	rs9311378	3	45763135	T	1	0.00258130123514592	0.945918166290429
rs17328701	rs2742447	3	45763977	A	0	0.00168927000310639	0.998066242916923
rs17328701	rs2742452	3	45765708	T	1	0.00295805767719576	0.892601555827034
rs17328701	rs2673067	3	45770087	A	1	0.8354185742439	0.8354185742439
rs17328701	rs2673065	3	45771222	T	1	0.00431314046760996	0.851782611485277
rs17328701	rs2742462	3	45774696	A	1	0.00320633611575138	0.865101993641178
rs17328701	rs1468543	3	45776900	A	0	0.00182035266290631	0.996376972913816
rs17328701	rs9821974	3	45784963	T	0	0.00168544847662199	0.999751691393545
rs17328701	rs2742379	3	45787835	A	1	0.00221099061828361	0.984636375586951
rs17328701	rs12486907	3	45788017	A	0	4.65847112806281e-05	0.999966897498397
rs9877499	rs2742417	3	45731451	T	1	0.0069546496053058	0.842373223849206
rs9877499	rs2251954	3	45731784	T	1	0.00294088918808503	0.898496937750136
rs9877499	rs2742418	3	45731920	T	1	0.00278290314105199	0.929770197713711
rs9877499	rs2742419	3	45731929	A	1	0.00249923298697865	0.961119924308408
rs9877499	rs2742420	3	45732237	A	0	9.41976354285574e-05	0.999845889028973
rs9877499	rs2673051	3	45732409	T	1	0.00236194037350813	0.973240988101476
rs9877499	rs2742422	3	45732820	A	1	0.00293350538260162	0.901430443132738
rs9877499	rs9876474	3	45733711	A	0	3.31025016034957e-05	1
rs9877499	rs17328701	3	45734258	A	1	0.00284714848351338	0.912950963297369
rs9877499	rs9877499	3	45734404	A	1	0.00250136124104406	0.958620691321429
rs9877499	rs1969624	3	45734818	T	1	0.00509624716846114	0.847469471017667
rs9877499	rs1969625	3	45734975	A	1	0.0025586345076961	0.953614896121595
rs9877499	rs1609553	3	45735142	T	1	0.00280444415989796	0.924193884006803
rs9877499	rs2673058	3	45735618	A	1	0.00291607911470739	0.904346522247445
rs9877499	rs2742426	3	45735901	A	1	0.00302657891579694	0.880686364219788
rs9877499	rs2742427	3	45736423	A	1	0.00226031876896518	0.982425384968667
rs9877499	rs2742429	3	45736913	T	0	0.00186399858874148	0.99455662025091
rs9877499	rs2742430	3	45736961	T	1	0.00201022723110772	0.990779769712736
rs9877499	rs2742432	3	45737467	T	0	7.44237581427777e-05	0.999920312787116
rs9877499	rs2673056	3	45737802	T	1	0.00274465921100674	0.93529537573168
rs9877499	rs9825559	3	45740278	T	1	0.00211400542641967	0.986750381013371
rs9877499	rs12633747	3	45740299	A	0	0.0019128519494322	0.992692621662168
rs9877499	rs9809868	3	45740410	A	1	0.00250443395879067	0.956119330080385
rs9877499	rs9829631	3	45740558	T	1	0.00295449273501729	0.895556048562051
rs9877499	rs2742435	3	45740863	A	1	0.00300436918883943	0.883690733408628
rs9877499	rs1534876	3	45741257	T	1	0.00280715177942064	0.921389439846905
rs9877499	rs2742436	3	45741397	T	1	0.00270885589729523	0.938004231628975
rs9877499	rs2673047	3	45743113	A	1	0.00335441111697951	0.858563430269696
rs9877499	rs2742437	3	45743277	A	1	0.00290872244338988	0.907255244690835
rs9877499	rs2742438	3	45743390	T	1	0.00333222725573022	0.861895657525426
rs9877499	rs2742439	3	45744248	A	1	0.00319521142737028	0.868297205068548
rs9877499	rs938363	3	45746364	T	1	0.00242795953267224	0.968489733977922
rs9877499	rs938362	3	45746365	T	1	0.00238931375004555	0.970879047727968
rs9877499	rs1969626	3	45746836	A	1	0.00281642568602882	0.915767388983398
rs9877499	rs2373047	3	45747497	A	1	0.00297598474252333	0.889643498149838
rs9877499	rs2742441	3	45748429	A	1	0.00226971473047846	0.980165066199702
rs9877499	rs2673039	3	45748435	A	1	0.00248584329243443	0.963605767600842
rs9877499	rs2673038	3	45748632	A	1	0.00305069126199493	0.877659785303991
rs9877499	rs1883096	3	45750015	T	1	0.002019161468258	0.988769542481629
rs9877499	rs6800556	3	45752229	T	1	0.00233730830487832	0.975578296406354
rs9877499	rs2742368	3	45752293	A	1	0.00281489908408671	0.918582288067484
rs9877499	rs2673036	3	45752471	T	1	0.00231705506286925	0.977895351469224
rs9877499	rs2742445	3	45752611	T	1	0.00266872804395483	0.94067295967293
rs9877499	rs1877934	3	45753295	A	1	0.00256574296297557	0.951056261613898
rs9877499	rs1877932	3	45753539	A	1	0.0026639053823539	0.943336865055283
rs9877499	rs2248991	3	45754749	A	1	0.0027934105658562	0.926987294572659
rs9877499	rs2673034	3	45755138	A	1	0.002976779998687	0.886667513407315
rs9877499	rs2742385	3	45756270	A	1	0.00342640766743974	0.855209019152717
rs9877499	rs2742386	3	45756310	A	1	0.00257235236049348	0.948490518650923
rs9877499	rs2742390	3	45756722	A	1	0.00245600684440776	0.96606177444525
rs9877499	rs2249357	3	45758381	A	1	0.00278051880696169	0.932550716520673
rs9877499	rs2673028	3	45759654	A	1	0.00315652478632592	0.871453729854874
rs9877499	rs2673025	3	45760483	A	1	0.00315536418712258	0.874609094041996
rs9877499	rs2742406	3	45760600	T	1	0.00284857012302036	0.910103814813855
rs9877499	rs9311378	3	45763135	T	1	0.00258130123514592	0.945918166290429
rs9877499	rs2742447	3	45763977	A	0	0.00168927000310639	0.998066242916923
rs9877499	rs2742452	3	45765708	T	1	0.00295805767719576	0.892601555827034
rs9877499	rs2673067	3	45770087	A	1	0.8354185742439	0.8354185742439
rs9877499	rs2673065	3	45771222	T	1	0.00431314046760996	0.851782611485277
rs9877499	rs2742462	3	45774696	A	1	0.00320633611575138	0.865101993641178
rs9877499	rs1468543	3	45776900	A	0	0.00182035266290631	0.996376972913816
rs9877499	rs9821974	3	45784963	T	0	0.00168544847662199	0.999751691393545
rs9877499	rs2742379	3	45787835	A	1	0.00221099061828361	0.984636375586951
rs9877499	rs12486907	3	45788017	A	0	4.65847112806281e-05	0.999966897498397
rs1969624	rs2742417	3	45731451	T	1	0.0069546496053058	0.842373223849206
rs1969624	rs2251954	3	45731784	T	1	0.00294088918808503	0.898496937750136
rs1969624	rs2742418	3	45731920	T	1	0.00278290314105199	0.929770197713711
rs1969624	rs2742419	3	45731929	A	1	0.00249923298697865	0.961119924308408
rs1969624	rs2742420	3	45732237	A	0	9.41976354285574e-05	0.999845889028973
rs1969624	rs2673051	3	45732409	T	1	0.00236194037350813	0.973240988101476
rs1969624	rs2742422	3	45732820	A	1	0.00293350538260162	0.901430443132738
rs1969624	rs9876474	3	45733711	A	0	3.31025016034957e-05	1
rs1969624	rs17328701	3	45734258	A	1	0.00284714848351338	0.912950963297369
rs1969624	rs9877499	3	45734404	A	1	0.00250136124104406	0.958620691321429
rs1969624	rs1969624	3	45734818	T	1	0.00509624716846114	0.847469471017667
rs1969624	rs1969625	3	45734975	A	1	0.0025586345076961	0.953614896121595
rs1969624	rs1609553	3	45735142	T	1	0.00280444415989796	0.924193884006803
rs1969624	rs2673058	3	45735618	A	1	0.00291607911470739	0.904346522247445
rs1969624	rs2742426	3	45735901	A	1	0.00302657891579694	0.880686364219788
rs1969624	rs2742427	3	45736423	A	1	0.00226031876896518	0.982425384968667
rs1969624	rs2742429	3	45736913	T	0	0.00186399858874148	0.99455662025091
rs1969624	rs2742430	3	45736961	T	1	0.00201022723110772	0.990779769712736
rs1969624	rs2742432	3	45737467	T	0	7.44237581427777e-05	0.999920312787116
rs1969624	rs2673056	3	45737802	T	1	0.00274465921100674	0.93529537573168
rs1969624	rs9825559	3	45740278	T	1	0.00211400542641967	0.986750381013371
rs1969624	rs12633747	3	45740299	A	0	0.0019128519494322	0.992692621662168
rs1969624	rs9809868	3	45740410	A	1	0.00250443395879067	0.956119330080385
rs1969624	rs9829631	3	45740558	T	1	0.00295449273501729	0.895556048562051
rs1969624	rs2742435	3	45740863	A	1	0.00300436918883943	0.883690733408628
rs1969624	rs1534876	3	45741257	T	1	0.00280715177942064	0.921389439846905
rs1969624	rs2742436	3	45741397	T	1	0.00270885589729523	0.938004231628975
rs1969624	rs2673047	3	45743113	A	1	0.00335441111697951	0.858563430269696
rs1969624	rs2742437	3	45743277	A	1	0.00290872244338988	0.907255244690835
rs1969624	rs2742438	3	45743390	T	1	0.00333222725573022	0.861895657525426
rs1969624	rs2742439	3	45744248	A	1	0.00319521142737028	0.868297205068548
rs1969624	rs938363	3	45746364	T	1	0.00242795953267224	0.968489733977922
rs1969624	rs938362	3	45746365	T	1	0.00238931375004555	0.970879047727968
rs1969624	rs1969626	3	45746836	A	1	0.00281642568602882	0.915767388983398
rs1969624	rs2373047	3	45747497	A	1	0.00297598474252333	0.889643498149838
rs1969624	rs2742441	3	45748429	A	1	0.00226971473047846	0.980165066199702
rs1969624	rs2673039	3	45748435	A	1	0.00248584329243443	0.963605767600842
rs1969624	rs2673038	3	45748632	A	1	0.00305069126199493	0.877659785303991
rs1969624	rs1883096	3	45750015	T	1	0.002019161468258	0.988769542481629
rs1969624	rs6800556	3	45752229	T	1	0.00233730830487832	0.975578296406354
rs1969624	rs2742368	3	45752293	A	1	0.00281489908408671	0.918582288067484
rs1969624	rs2673036	3	45752471	T	1	0.00231705506286925	0.977895351469224
rs1969624	rs2742445	3	45752611	T	1	0.00266872804395483	0.94067295967293
rs1969624	rs1877934	3	45753295	A	1	0.00256574296297557	0.951056261613898
rs1969624	rs1877932	3	45753539	A	1	0.0026639053823539	0.943336865055283
rs1969624	rs2248991	3	45754749	A	1	0.0027934105658562	0.926987294572659
rs1969624	rs2673034	3	45755138	A	1	0.002976779998687	0.886667513407315
rs1969624	rs2742385	3	45756270	A	1	0.00342640766743974	0.855209019152717
rs1969624	rs2742386	3	45756310	A	1	0.00257235236049348	0.948490518650923
rs1969624	rs2742390	3	45756722	A	1	0.00245600684440776	0.96606177444525
rs1969624	rs2249357	3	45758381	A	1	0.00278051880696169	0.932550716520673
rs1969624	rs2673028	3	45759654	A	1	0.00315652478632592	0.871453729854874
rs1969624	rs2673025	3	45760483	A	1	0.00315536418712258	0.874609094041996
rs1969624	rs2742406	3	45760600	T	1	0.00284857012302036	0.910103814813855
rs1969624	rs9311378	3	45763135	T	1	0.00258130123514592	0.945918166290429
rs1969624	rs2742447	3	45763977	A	0	0.00168927000310639	0.998066242916923
rs1969624	rs2742452	3	45765708	T	1	0.00295805767719576	0.892601555827034
rs1969624	rs2673067	3	45770087	A	1	0.8354185742439	0.8354185742439
rs1969624	rs2673065	3	45771222	T	1	0.00431314046760996	0.851782611485277
rs1969624	rs2742462	3	45774696	A	1	0.00320633611575138	0.865101993641178
rs1969624	rs1468543	3	45776900	A	0	0.00182035266290631	0.996376972913816
rs1969624	rs9821974	3	45784963	T	0	0.00168544847662199	0.999751691393545
rs1969624	rs2742379	3	45787835	A	1	0.00221099061828361	0.984636375586951
rs1969624	rs12486907	3	45788017	A	0	4.65847112806281e-05	0.999966897498397
rs1969625	rs2742417	3	45731451	T	1	0.0069546496053058	0.842373223849206
rs1969625	rs2251954	3	45731784	T	1	0.00294088918808503	0.898496937750136
rs1969625	rs2742418	3	45731920	T	1	0.00278290314105199	0.929770197713711
rs1969625	rs2742419	3	45731929	A	1	0.00249923298697865	0.961119924308408
rs1969625	rs2742420	3	45732237	A	0	9.41976354285574e-05	0.999845889028973
rs1969625	rs2673051	3	45732409	T	1	0.00236194037350813	0.973240988101476
rs1969625	rs2742422	3	45732820	A	1	0.00293350538260162	0.901430443132738
rs1969625	rs9876474	3	45733711	A	0	3.31025016034957e-05	1
rs1969625	rs17328701	3	45734258	A	1	0.00284714848351338	0.912950963297369
rs1969625	rs9877499	3	45734404	A	1	0.00250136124104406	0.958620691321429
rs1969625	rs1969624	3	45734818	T	1	0.00509624716846114	0.847469471017667
rs1969625	rs1969625	3	45734975	A	1	0.0025586345076961	0.953614896121595
rs1969625	rs1609553	3	45735142	T	1	0.00280444415989796	0.924193884006803
rs1969625	rs2673058	3	45735618	A	1	0.00291607911470739	0.904346522247445
rs1969625	rs2742426	3	45735901	A	1	0.00302657891579694	0.880686364219788
rs1969625	rs2742427	3	45736423	A	1	0.00226031876896518	0.982425384968667
rs1969625	rs2742429	3	45736913	T	0	0.00186399858874148	0.99455662025091
rs1969625	rs2742430	3	45736961	T	1	0.00201022723110772	0.990779769712736
rs1969625	rs2742432	3	45737467	T	0	7.44237581427777e-05	0.999920312787116
rs1969625	rs2673056	3	45737802	T	1	0.00274465921100674	0.93529537573168
rs1969625	rs9825559	3	45740278	T	1	0.00211400542641967	0.986750381013371
rs1969625	rs12633747	3	45740299	A	0	0.0019128519494322	0.992692621662168
rs1969625	rs9809868	3	45740410	A	1	0.00250443395879067	0.956119330080385
rs1969625	rs9829631	3	45740558	T	1	0.00295449273501729	0.895556048562051
rs1969625	rs2742435	3	45740863	A	1	0.00300436918883943	0.883690733408628
rs1969625	rs1534876	3	45741257	T	1	0.00280715177942064	0.921389439846905
rs1969625	rs2742436	3	45741397	T	1	0.00270885589729523	0.938004231628975
rs1969625	rs2673047	3	45743113	A	1	0.00335441111697951	0.858563430269696
rs1969625	rs2742437	3	45743277	A	1	0.00290872244338988	0.907255244690835
rs1969625	rs2742438	3	45743390	T	1	0.00333222725573022	0.861895657525426
rs1969625	rs2742439	3	45744248	A	1	0.00319521142737028	0.868297205068548
rs1969625	rs938363	3	45746364	T	1	0.00242795953267224	0.968489733977922
rs1969625	rs938362	3	45746365	T	1	0.00238931375004555	0.970879047727968
rs1969625	rs1969626	3	45746836	A	1	0.00281642568602882	0.915767388983398
rs1969625	rs2373047	3	45747497	A	1	0.00297598474252333	0.889643498149838
rs1969625	rs2742441	3	45748429	A	1	0.00226971473047846	0.980165066199702
rs1969625	rs2673039	3	45748435	A	1	0.00248584329243443	0.963605767600842
rs1969625	rs2673038	3	45748632	A	1	0.00305069126199493	0.877659785303991
rs1969625	rs1883096	3	45750015	T	1	0.002019161468258	0.988769542481629
rs1969625	rs6800556	3	45752229	T	1	0.00233730830487832	0.975578296406354
rs1969625	rs2742368	3	45752293	A	1	0.00281489908408671	0.918582288067484
rs1969625	rs2673036	3	45752471	T	1	0.00231705506286925	0.977895351469224
rs1969625	rs2742445	3	45752611	T	1	0.00266872804395483	0.94067295967293
rs1969625	rs1877934	3	45753295	A	1	0.00256574296297557	0.951056261613898
rs1969625	rs1877932	3	45753539	A	1	0.0026639053823539	0.943336865055283
rs1969625	rs2248991	3	45754749	A	1	0.0027934105658562	0.926987294572659
rs1969625	rs2673034	3	45755138	A	1	0.002976779998687	0.886667513407315
rs1969625	rs2742385	3	45756270	A	1	0.00342640766743974	0.855209019152717
rs1969625	rs2742386	3	45756310	A	1	0.00257235236049348	0.948490518650923
rs1969625	rs2742390	3	45756722	A	1	0.00245600684440776	0.96606177444525
rs1969625	rs2249357	3	45758381	A	1	0.00278051880696169	0.932550716520673
rs1969625	rs2673028	3	45759654	A	1	0.00315652478632592	0.871453729854874
rs1969625	rs2673025	3	45760483	A	1	0.00315536418712258	0.874609094041996
rs1969625	rs2742406	3	45760600	T	1	0.00284857012302036	0.910103814813855
rs1969625	rs9311378	3	45763135	T	1	0.00258130123514592	0.945918166290429
rs1969625	rs2742447	3	45763977	A	0	0.00168927000310639	0.998066242916923
rs1969625	rs2742452	3	45765708	T	1	0.00295805767719576	0.892601555827034
rs1969625	rs2673067	3	45770087	A	1	0.8354185742439	0.8354185742439
rs1969625	rs2673065	3	45771222	T	1	0.00431314046760996	0.851782611485277
rs1969625	rs2742462	3	45774696	A	1	0.00320633611575138	0.865101993641178
rs1969625	rs1468543	3	45776900	A	0	0.00182035266290631	0.996376972913816
rs1969625	rs9821974	3	45784963	T	0	0.00168544847662199	0.999751691393545
rs1969625	rs2742379	3	45787835	A	1	0.00221099061828361	0.984636375586951
rs1969625	rs12486907	3	45788017	A	0	4.65847112806281e-05	0.999966897498397
rs1609553	rs2742417	3	45731451	T	1	0.0069546496053058	0.842373223849206
rs1609553	rs2251954	3	45731784	T	1	0.00294088918808503	0.898496937750136
rs1609553	rs2742418	3	45731920	T	1	0.00278290314105199	0.929770197713711
rs1609553	rs2742419	3	45731929	A	1	0.00249923298697865	0.961119924308408
rs1609553	rs2742420	3	45732237	A	0	9.41976354285574e-05	0.999845889028973
rs1609553	rs2673051	3	45732409	T	1	0.00236194037350813	0.973240988101476
rs1609553	rs2742422	3	45732820	A	1	0.00293350538260162	0.901430443132738
rs1609553	rs9876474	3	45733711	A	0	3.31025016034957e-05	1
rs1609553	rs17328701	3	45734258	A	1	0.00284714848351338	0.912950963297369
rs1609553	rs9877499	3	45734404	A	1	0.00250136124104406	0.958620691321429
rs1609553	rs1969624	3	45734818	T	1	0.00509624716846114	0.847469471017667
rs1609553	rs1969625	3	45734975	A	1	0.0025586345076961	0.953614896121595
rs1609553	rs1609553	3	45735142	T	1	0.00280444415989796	0.924193884006803
rs1609553	rs2673058	3	45735618	A	1	0.00291607911470739	0.904346522247445
rs1609553	rs2742426	3	45735901	A	1	0.00302657891579694	0.880686364219788
rs1609553	rs2742427	3	45736423	A	1	0.00226031876896518	0.982425384968667
rs1609553	rs2742429	3	45736913	T	0	0.00186399858874148	0.99455662025091
rs1609553	rs2742430	3	45736961	T	1	0.00201022723110772	0.990779769712736
rs1609553	rs2742432	3	45737467	T	0	7.44237581427777e-05	0.999920312787116
rs1609553	rs2673056	3	45737802	T	1	0.00274465921100674	0.93529537573168
rs1609553	rs9825559	3	45740278	T	1	0.00211400542641967	0.986750381013371
rs1609553	rs12633747	3	45740299	A	0	0.0019128519494322	0.992692621662168
rs1609553	rs9809868	3	45740410	A	1	0.00250443395879067	0.956119330080385
rs1609553	rs9829631	3	45740558	T	1	0.00295449273501729	0.895556048562051
rs1609553	rs2742435	3	45740863	A	1	0.00300436918883943	0.883690733408628
rs1609553	rs1534876	3	45741257	T	1	0.00280715177942064	0.921389439846905
rs1609553	rs2742436	3	45741397	T	1	0.00270885589729523	0.938004231628975
rs1609553	rs2673047	3	45743113	A	1	0.00335441111697951	0.858563430269696
rs1609553	rs2742437	3	45743277	A	1	0.00290872244338988	0.907255244690835
rs1609553	rs2742438	3	45743390	T	1	0.00333222725573022	0.861895657525426
rs1609553	rs2742439	3	45744248	A	1	0.00319521142737028	0.868297205068548
rs1609553	rs938363	3	45746364	T	1	0.00242795953267224	0.968489733977922
rs1609553	rs938362	3	45746365	T	1	0.00238931375004555	0.970879047727968
rs1609553	rs1969626	3	45746836	A	1	0.00281642568602882	0.915767388983398
rs1609553	rs2373047	3	45747497	A	1	0.00297598474252333	0.889643498149838
rs1609553	rs2742441	3	45748429	A	1	0.00226971473047846	0.980165066199702
rs1609553	rs2673039	3	45748435	A	1	0.00248584329243443	0.963605767600842
rs1609553	rs2673038	3	45748632	A	1	0.00305069126199493	0.877659785303991
rs1609553	rs1883096	3	45750015	T	1	0.002019161468258	0.988769542481629
rs1609553	rs6800556	3	45752229	T	1	0.00233730830487832	0.975578296406354
rs1609553	rs2742368	3	45752293	A	1	0.00281489908408671	0.918582288067484
rs1609553	rs2673036	3	45752471	T	1	0.00231705506286925	0.977895351469224
rs1609553	rs2742445	3	45752611	T	1	0.00266872804395483	0.94067295967293
rs1609553	rs1877934	3	45753295	A	1	0.00256574296297557	0.951056261613898
rs1609553	rs1877932	3	45753539	A	1	0.0026639053823539	0.943336865055283
rs1609553	rs2248991	3	45754749	A	1	0.0027934105658562	0.926987294572659
rs1609553	rs2673034	3	45755138	A	1	0.002976779998687	0.886667513407315
rs1609553	rs2742385	3	45756270	A	1	0.00342640766743974	0.855209019152717
rs1609553	rs2742386	3	45756310	A	1	0.00257235236049348	0.948490518650923
rs1609553	rs2742390	3	45756722	A	1	0.00245600684440776	0.96606177444525
rs1609553	rs2249357	3	45758381	A	1	0.00278051880696169	0.932550716520673
rs1609553	rs2673028	3	45759654	A	1	0.00315652478632592	0.871453729854874
rs1609553	rs2673025	3	45760483	A	1	0.00315536418712258	0.874609094041996
rs1609553	rs2742406	3	45760600	T	1	0.00284857012302036	0.910103814813855
rs1609553	rs9311378	3	45763135	T	1	0.00258130123514592	0.945918166290429
rs1609553	rs2742447	3	45763977	A	0	0.00168927000310639	0.998066242916923
rs1609553	rs2742452	3	45765708	T	1	0.00295805767719576	0.892601555827034
rs1609553	rs2673067	3	45770087	A	1	0.8354185742439	0.8354185742439
rs1609553	rs2673065	3	45771222	T	1	0.00431314046760996	0.851782611485277
rs1609553	rs2742462	3	45774696	A	1	0.00320633611575138	0.865101993641178
rs1609553	rs1468543	3	45776900	A	0	0.00182035266290631	0.996376972913816
rs1609553	rs9821974	3	45784963	T	0	0.00168544847662199	0.999751691393545
rs1609553	rs2742379	3	45787835	A	1	0.00221099061828361	0.984636375586951
rs1609553	rs12486907	3	45788017	A	0	4.65847112806281e-05	0.999966897498397
rs2673058	rs2742417	3	45731451	T	1	0.0069546496053058	0.842373223849206
rs2673058	rs2251954	3	45731784	T	1	0.00294088918808503	0.898496937750136
rs2673058	rs2742418	3	45731920	T	1	0.00278290314105199	0.929770197713711
rs2673058	rs2742419	3	45731929	A	1	0.00249923298697865	0.961119924308408
rs2673058	rs2742420	3	45732237	A	0	9.41976354285574e-05	0.999845889028973
rs2673058	rs2673051	3	45732409	T	1	0.00236194037350813	0.973240988101476
rs2673058	rs2742422	3	45732820	A	1	0.00293350538260162	0.901430443132738
rs2673058	rs9876474	3	45733711	A	0	3.31025016034957e-05	1
rs2673058	rs17328701	3	45734258	A	1	0.00284714848351338	0.912950963297369
rs2673058	rs9877499	3	45734404	A	1	0.00250136124104406	0.958620691321429
rs2673058	rs1969624	3	45734818	T	1	0.00509624716846114	0.847469471017667
rs2673058	rs1969625	3	45734975	A	1	0.0025586345076961	0.953614896121595
rs2673058	rs1609553	3	45735142	T	1	0.00280444415989796	0.924193884006803
rs2673058	rs2673058	3	45735618	A	1	0.00291607911470739	0.904346522247445
rs2673058	rs2742426	3	45735901	A	1	0.00302657891579694	0.880686364219788
rs2673058	rs2742427	3	45736423	A	1	0.00226031876896518	0.982425384968667
rs2673058	rs2742429	3	45736913	T	0	0.00186399858874148	0.99455662025091
rs2673058	rs2742430	3	45736961	T	1	0.00201022723110772	0.990779769712736
rs2673058	rs2742432	3	45737467	T	0	7.44237581427777e-05	0.999920312787116
rs2673058	rs2673056	3	45737802	T	1	0.00274465921100674	0.93529537573168
rs2673058	rs9825559	3	45740278	T	1	0.00211400542641967	0.986750381013371
rs2673058	rs12633747	3	45740299	A	0	0.0019128519494322	0.992692621662168
rs2673058	rs9809868	3	45740410	A	1	0.00250443395879067	0.956119330080385
rs2673058	rs9829631	3	45740558	T	1	0.00295449273501729	0.895556048562051
rs2673058	rs2742435	3	45740863	A	1	0.00300436918883943	0.883690733408628
rs2673058	rs1534876	3	45741257	T	1	0.00280715177942064	0.921389439846905
rs2673058	rs2742436	3	45741397	T	1	0.00270885589729523	0.938004231628975
rs2673058	rs2673047	3	45743113	A	1	0.00335441111697951	0.858563430269696
rs2673058	rs2742437	3	45743277	A	1	0.00290872244338988	0.907255244690835
rs2673058	rs2742438	3	45743390	T	1	0.00333222725573022	0.861895657525426
rs2673058	rs2742439	3	45744248	A	1	0.00319521142737028	0.868297205068548
rs2673058	rs938363	3	45746364	T	1	0.00242795953267224	0.968489733977922
rs2673058	rs938362	3	45746365	T	1	0.00238931375004555	0.970879047727968
rs2673058	rs1969626	3	45746836	A	1	0.00281642568602882	0.915767388983398
rs2673058	rs2373047	3	45747497	A	1	0.00297598474252333	0.889643498149838
rs2673058	rs2742441	3	45748429	A	1	0.00226971473047846	0.980165066199702
rs2673058	rs2673039	3	45748435	A	1	0.00248584329243443	0.963605767600842
rs2673058	rs2673038	3	45748632	A	1	0.00305069126199493	0.877659785303991
rs2673058	rs1883096	3	45750015	T	1	0.002019161468258	0.988769542481629
rs2673058	rs6800556	3	45752229	T	1	0.00233730830487832	0.975578296406354
rs2673058	rs2742368	3	45752293	A	1	0.00281489908408671	0.918582288067484
rs2673058	rs2673036	3	45752471	T	1	0.00231705506286925	0.977895351469224
rs2673058	rs2742445	3	45752611	T	1	0.00266872804395483	0.94067295967293
rs2673058	rs1877934	3	45753295	A	1	0.00256574296297557	0.951056261613898
rs2673058	rs1877932	3	45753539	A	1	0.0026639053823539	0.943336865055283
rs2673058	rs2248991	3	45754749	A	1	0.0027934105658562	0.926987294572659
rs2673058	rs2673034	3	45755138	A	1	0.002976779998687	0.886667513407315
rs2673058	rs2742385	3	45756270	A	1	0.00342640766743974	0.855209019152717
rs2673058	rs2742386	3	45756310	A	1	0.00257235236049348	0.948490518650923
rs2673058	rs2742390	3	45756722	A	1	0.00245600684440776	0.96606177444525
rs2673058	rs2249357	3	45758381	A	1	0.00278051880696169	0.932550716520673
rs2673058	rs2673028	3	45759654	A	1	0.00315652478632592	0.871453729854874
rs2673058	rs2673025	3	45760483	A	1	0.00315536418712258	0.874609094041996
rs2673058	rs2742406	3	45760600	T	1	0.00284857012302036	0.910103814813855
rs2673058	rs9311378	3	45763135	T	1	0.00258130123514592	0.945918166290429
rs2673058	rs2742447	3	45763977	A	0	0.00168927000310639	0.998066242916923
rs2673058	rs2742452	3	45765708	T	1	0.00295805767719576	0.892601555827034
rs2673058	rs2673067	3	45770087	A	1	0.8354185742439	0.8354185742439
rs2673058	rs2673065	3	45771222	T	1	0.00431314046760996	0.851782611485277
rs2673058	rs2742462	3	45774696	A	1	0.00320633611575138	0.865101993641178
rs2673058	rs1468543	3	45776900	A	0	0.00182035266290631	0.996376972913816
rs2673058	rs9821974	3	45784963	T	0	0.00168544847662199	0.999751691393545
rs2673058	rs2742379	3	45787835	A	1	0.00221099061828361	0.984636375586951
rs2673058	rs12486907	3	45788017	A	0	4.65847112806281e-05	0.999966897498397
rs2742426	rs2742417	3	45731451	T	1	0.0069546496053058	0.842373223849206
rs2742426	rs2251954	3	45731784	T	1	0.00294088918808503	0.898496937750136
rs2742426	rs2742418	3	45731920	T	1	0.00278290314105199	0.929770197713711
rs2742426	rs2742419	3	45731929	A	1	0.00249923298697865	0.961119924308408
rs2742426	rs2742420	3	45732237	A	0	9.41976354285574e-05	0.999845889028973
rs2742426	rs2673051	3	45732409	T	1	0.00236194037350813	0.973240988101476
rs2742426	rs2742422	3	45732820	A	1	0.00293350538260162	0.901430443132738
rs2742426	rs9876474	3	45733711	A	0	3.31025016034957e-05	1
rs2742426	rs17328701	3	45734258	A	1	0.00284714848351338	0.912950963297369
rs2742426	rs9877499	3	45734404	A	1	0.00250136124104406	0.958620691321429
rs2742426	rs1969624	3	45734818	T	1	0.00509624716846114	0.847469471017667
rs2742426	rs1969625	3	45734975	A	1	0.0025586345076961	0.953614896121595
rs2742426	rs1609553	3	45735142	T	1	0.00280444415989796	0.924193884006803
rs2742426	rs2673058	3	45735618	A	1	0.00291607911470739	0.904346522247445
rs2742426	rs2742426	3	45735901	A	1	0.00302657891579694	0.880686364219788
rs2742426	rs2742427	3	45736423	A	1	0.00226031876896518	0.982425384968667
rs2742426	rs2742429	3	45736913	T	0	0.00186399858874148	0.99455662025091
rs2742426	rs2742430	3	45736961	T	1	0.00201022723110772	0.990779769712736
rs2742426	rs2742432	3	45737467	T	0	7.44237581427777e-05	0.999920312787116
rs2742426	rs2673056	3	45737802	T	1	0.00274465921100674	0.93529537573168
rs2742426	rs9825559	3	45740278	T	1	0.00211400542641967	0.986750381013371
rs2742426	rs12633747	3	45740299	A	0	0.0019128519494322	0.992692621662168
rs2742426	rs9809868	3	45740410	A	1	0.00250443395879067	0.956119330080385
rs2742426	rs9829631	3	45740558	T	1	0.00295449273501729	0.895556048562051
rs2742426	rs2742435	3	45740863	A	1	0.00300436918883943	0.883690733408628
rs2742426	rs1534876	3	45741257	T	1	0.00280715177942064	0.921389439846905
rs2742426	rs2742436	3	45741397	T	1	0.00270885589729523	0.938004231628975
rs2742426	rs2673047	3	45743113	A	1	0.00335441111697951	0.858563430269696
rs2742426	rs2742437	3	45743277	A	1	0.00290872244338988	0.907255244690835
rs2742426	rs2742438	3	45743390	T	1	0.00333222725573022	0.861895657525426
rs2742426	rs2742439	3	45744248	A	1	0.00319521142737028	0.868297205068548
rs2742426	rs938363	3	45746364	T	1	0.00242795953267224	0.968489733977922
rs2742426	rs938362	3	45746365	T	1	0.00238931375004555	0.970879047727968
rs2742426	rs1969626	3	45746836	A	1	0.00281642568602882	0.915767388983398
rs2742426	rs2373047	3	45747497	A	1	0.00297598474252333	0.889643498149838
rs2742426	rs2742441	3	45748429	A	1	0.00226971473047846	0.980165066199702
rs2742426	rs2673039	3	45748435	A	1	0.00248584329243443	0.963605767600842
rs2742426	rs2673038	3	45748632	A	1	0.00305069126199493	0.877659785303991
rs2742426	rs1883096	3	45750015	T	1	0.002019161468258	0.988769542481629
rs2742426	rs6800556	3	45752229	T	1	0.00233730830487832	0.975578296406354
rs2742426	rs2742368	3	45752293	A	1	0.00281489908408671	0.918582288067484
rs2742426	rs2673036	3	45752471	T	1	0.00231705506286925	0.977895351469224
rs2742426	rs2742445	3	45752611	T	1	0.00266872804395483	0.94067295967293
rs2742426	rs1877934	3	45753295	A	1	0.00256574296297557	0.951056261613898
rs2742426	rs1877932	3	45753539	A	1	0.0026639053823539	0.943336865055283
rs2742426	rs2248991	3	45754749	A	1	0.0027934105658562	0.926987294572659
rs2742426	rs2673034	3	45755138	A	1	0.002976779998687	0.886667513407315
rs2742426	rs2742385	3	45756270	A	1	0.00342640766743974	0.855209019152717
rs2742426	rs2742386	3	45756310	A	1	0.00257235236049348	0.948490518650923
rs2742426	rs2742390	3	45756722	A	1	0.00245600684440776	0.96606177444525
rs2742426	rs2249357	3	45758381	A	1	0.00278051880696169	0.932550716520673
rs2742426	rs2673028	3	45759654	A	1	0.00315652478632592	0.871453729854874
rs2742426	rs2673025	3	45760483	A	1	0.00315536418712258	0.874609094041996
rs2742426	rs2742406	3	45760600	T	1	0.00284857012302036	0.910103814813855
rs2742426	rs9311378	3	45763135	T	1	0.00258130123514592	0.945918166290429
rs2742426	rs2742447	3	45763977	A	0	0.00168927000310639	0.998066242916923
rs2742426	rs2742452	3	45765708	T	1	0.00295805767719576	0.892601555827034
rs2742426	rs2673067	3	45770087	A	1	0.8354185742439	0.8354185742439
rs2742426	rs2673065	3	45771222	T	1	0.00431314046760996	0.851782611485277
rs2742426	rs2742462	3	45774696	A	1	0.00320633611575138	0.865101993641178
rs2742426	rs1468543	3	45776900	A	0	0.00182035266290631	0.996376972913816
rs2742426	rs9821974	3	45784963	T	0	0.00168544847662199	0.999751691393545
rs2742426	rs2742379	3	45787835	A	1	0.00221099061828361	0.984636375586951
rs2742426	rs12486907	3	45788017	A	0	4.65847112806281e-05	0.999966897498397
rs2742427	rs2742417	3	45731451	T	1	0.0069546496053058	0.842373223849206
rs2742427	rs2251954	3	45731784	T	1	0.00294088918808503	0.898496937750136
rs2742427	rs2742418	3	45731920	T	1	0.00278290314105199	0.929770197713711
rs2742427	rs2742419	3	45731929	A	1	0.00249923298697865	0.961119924308408
rs2742427	rs2742420	3	45732237	A	0	9.41976354285574e-05	0.999845889028973
rs2742427	rs2673051	3	45732409	T	1	0.00236194037350813	0.973240988101476
rs2742427	rs2742422	3	45732820	A	1	0.00293350538260162	0.901430443132738
rs2742427	rs9876474	3	45733711	A	0	3.31025016034957e-05	1
rs2742427	rs17328701	3	45734258	A	1	0.00284714848351338	0.912950963297369
rs2742427	rs9877499	3	45734404	A	1	0.00250136124104406	0.958620691321429
rs2742427	rs1969624	3	45734818	T	1	0.00509624716846114	0.847469471017667
rs2742427	rs1969625	3	45734975	A	1	0.0025586345076961	0.953614896121595
rs2742427	rs1609553	3	45735142	T	1	0.00280444415989796	0.924193884006803
rs2742427	rs2673058	3	45735618	A	1	0.00291607911470739	0.904346522247445
rs2742427	rs2742426	3	45735901	A	1	0.00302657891579694	0.880686364219788
rs2742427	rs2742427	3	45736423	A	1	0.00226031876896518	0.982425384968667
rs2742427	rs2742429	3	45736913	T	0	0.00186399858874148	0.99455662025091
rs2742427	rs2742430	3	45736961	T	1	0.00201022723110772	0.990779769712736
rs2742427	rs2742432	3	45737467	T	0	7.44237581427777e-05	0.999920312787116
rs2742427	rs2673056	3	45737802	T	1	0.00274465921100674	0.93529537573168
rs2742427	rs9825559	3	45740278	T	1	0.00211400542641967	0.986750381013371
rs2742427	rs12633747	3	45740299	A	0	0.0019128519494322	0.992692621662168
rs2742427	rs9809868	3	45740410	A	1	0.00250443395879067	0.956119330080385
rs2742427	rs9829631	3	45740558	T	1	0.00295449273501729	0.895556048562051
rs2742427	rs2742435	3	45740863	A	1	0.00300436918883943	0.883690733408628
rs2742427	rs1534876	3	45741257	T	1	0.00280715177942064	0.921389439846905
rs2742427	rs2742436	3	45741397	T	1	0.00270885589729523	0.938004231628975
rs2742427	rs2673047	3	45743113	A	1	0.00335441111697951	0.858563430269696
rs2742427	rs2742437	3	45743277	A	1	0.00290872244338988	0.907255244690835
rs2742427	rs2742438	3	45743390	T	1	0.00333222725573022	0.861895657525426
rs2742427	rs2742439	3	45744248	A	1	0.00319521142737028	0.868297205068548
rs2742427	rs938363	3	45746364	T	1	0.00242795953267224	0.968489733977922
rs2742427	rs938362	3	45746365	T	1	0.00238931375004555	0.970879047727968
rs2742427	rs1969626	3	45746836	A	1	0.00281642568602882	0.915767388983398
rs2742427	rs2373047	3	45747497	A	1	0.00297598474252333	0.889643498149838
rs2742427	rs2742441	3	45748429	A	1	0.00226971473047846	0.980165066199702
rs2742427	rs2673039	3	45748435	A	1	0.00248584329243443	0.963605767600842
rs2742427	rs2673038	3	45748632	A	1	0.00305069126199493	0.877659785303991
rs2742427	rs1883096	3	45750015	T	1	0.002019161468258	0.988769542481629
rs2742427	rs6800556	3	45752229	T	1	0.00233730830487832	0.975578296406354
rs2742427	rs2742368	3	45752293	A	1	0.00281489908408671	0.918582288067484
rs2742427	rs2673036	3	45752471	T	1	0.00231705506286925	0.977895351469224
rs2742427	rs2742445	3	45752611	T	1	0.00266872804395483	0.94067295967293
rs2742427	rs1877934	3	45753295	A	1	0.00256574296297557	0.951056261613898
rs2742427	rs1877932	3	45753539	A	1	0.0026639053823539	0.943336865055283
rs2742427	rs2248991	3	45754749	A	1	0.0027934105658562	0.926987294572659
rs2742427	rs2673034	3	45755138	A	1	0.002976779998687	0.886667513407315
rs2742427	rs2742385	3	45756270	A	1	0.00342640766743974	0.855209019152717
rs2742427	rs2742386	3	45756310	A	1	0.00257235236049348	0.948490518650923
rs2742427	rs2742390	3	45756722	A	1	0.00245600684440776	0.96606177444525
rs2742427	rs2249357	3	45758381	A	1	0.00278051880696169	0.932550716520673
rs2742427	rs2673028	3	45759654	A	1	0.00315652478632592	0.871453729854874
rs2742427	rs2673025	3	45760483	A	1	0.00315536418712258	0.874609094041996
rs2742427	rs2742406	3	45760600	T	1	0.00284857012302036	0.910103814813855
rs2742427	rs9311378	3	45763135	T	1	0.00258130123514592	0.945918166290429
rs2742427	rs2742447	3	45763977	A	0	0.00168927000310639	0.998066242916923
rs2742427	rs2742452	3	45765708	T	1	0.00295805767719576	0.892601555827034
rs2742427	rs2673067	3	45770087	A	1	0.8354185742439	0.8354185742439
rs2742427	rs2673065	3	45771222	T	1	0.00431314046760996	0.851782611485277
rs2742427	rs2742462	3	45774696	A	1	0.00320633611575138	0.865101993641178
rs2742427	rs1468543	3	45776900	A	0	0.00182035266290631	0.996376972913816
rs2742427	rs9821974	3	45784963	T	0	0.00168544847662199	0.999751691393545
rs2742427	rs2742379	3	45787835	A	1	0.00221099061828361	0.984636375586951
rs2742427	rs12486907	3	45788017	A	0	4.65847112806281e-05	0.999966897498397
rs2742429	rs2742417	3	45731451	T	1	0.0069546496053058	0.842373223849206
rs2742429	rs2251954	3	45731784	T	1	0.00294088918808503	0.898496937750136
rs2742429	rs2742418	3	45731920	T	1	0.00278290314105199	0.929770197713711
rs2742429	rs2742419	3	45731929	A	1	0.00249923298697865	0.961119924308408
rs2742429	rs2742420	3	45732237	A	0	9.41976354285574e-05	0.999845889028973
rs2742429	rs2673051	3	45732409	T	1	0.00236194037350813	0.973240988101476
rs2742429	rs2742422	3	45732820	A	1	0.00293350538260162	0.901430443132738
rs2742429	rs9876474	3	45733711	A	0	3.31025016034957e-05	1
rs2742429	rs17328701	3	45734258	A	1	0.00284714848351338	0.912950963297369
rs2742429	rs9877499	3	45734404	A	1	0.00250136124104406	0.958620691321429
rs2742429	rs1969624	3	45734818	T	1	0.00509624716846114	0.847469471017667
rs2742429	rs1969625	3	45734975	A	1	0.0025586345076961	0.953614896121595
rs2742429	rs1609553	3	45735142	T	1	0.00280444415989796	0.924193884006803
rs2742429	rs2673058	3	45735618	A	1	0.00291607911470739	0.904346522247445
rs2742429	rs2742426	3	45735901	A	1	0.00302657891579694	0.880686364219788
rs2742429	rs2742427	3	45736423	A	1	0.00226031876896518	0.982425384968667
rs2742429	rs2742429	3	45736913	T	0	0.00186399858874148	0.99455662025091
rs2742429	rs2742430	3	45736961	T	1	0.00201022723110772	0.990779769712736
rs2742429	rs2742432	3	45737467	T	0	7.44237581427777e-05	0.999920312787116
rs2742429	rs2673056	3	45737802	T	1	0.00274465921100674	0.93529537573168
rs2742429	rs9825559	3	45740278	T	1	0.00211400542641967	0.986750381013371
rs2742429	rs12633747	3	45740299	A	0	0.0019128519494322	0.992692621662168
rs2742429	rs9809868	3	45740410	A	1	0.00250443395879067	0.956119330080385
rs2742429	rs9829631	3	45740558	T	1	0.00295449273501729	0.895556048562051
rs2742429	rs2742435	3	45740863	A	1	0.00300436918883943	0.883690733408628
rs2742429	rs1534876	3	45741257	T	1	0.00280715177942064	0.921389439846905
rs2742429	rs2742436	3	45741397	T	1	0.00270885589729523	0.938004231628975
rs2742429	rs2673047	3	45743113	A	1	0.00335441111697951	0.858563430269696
rs2742429	rs2742437	3	45743277	A	1	0.00290872244338988	0.907255244690835
rs2742429	rs2742438	3	45743390	T	1	0.00333222725573022	0.861895657525426
rs2742429	rs2742439	3	45744248	A	1	0.00319521142737028	0.868297205068548
rs2742429	rs938363	3	45746364	T	1	0.00242795953267224	0.968489733977922
rs2742429	rs938362	3	45746365	T	1	0.00238931375004555	0.970879047727968
rs2742429	rs1969626	3	45746836	A	1	0.00281642568602882	0.915767388983398
rs2742429	rs2373047	3	45747497	A	1	0.00297598474252333	0.889643498149838
rs2742429	rs2742441	3	45748429	A	1	0.00226971473047846	0.980165066199702
rs2742429	rs2673039	3	45748435	A	1	0.00248584329243443	0.963605767600842
rs2742429	rs2673038	3	45748632	A	1	0.00305069126199493	0.877659785303991
rs2742429	rs1883096	3	45750015	T	1	0.002019161468258	0.988769542481629
rs2742429	rs6800556	3	45752229	T	1	0.00233730830487832	0.975578296406354
rs2742429	rs2742368	3	45752293	A	1	0.00281489908408671	0.918582288067484
rs2742429	rs2673036	3	45752471	T	1	0.00231705506286925	0.977895351469224
rs2742429	rs2742445	3	45752611	T	1	0.00266872804395483	0.94067295967293
rs2742429	rs1877934	3	45753295	A	1	0.00256574296297557	0.951056261613898
rs2742429	rs1877932	3	45753539	A	1	0.0026639053823539	0.943336865055283
rs2742429	rs2248991	3	45754749	A	1	0.0027934105658562	0.926987294572659
rs2742429	rs2673034	3	45755138	A	1	0.002976779998687	0.886667513407315
rs2742429	rs2742385	3	45756270	A	1	0.00342640766743974	0.855209019152717
rs2742429	rs2742386	3	45756310	A	1	0.00257235236049348	0.948490518650923
rs2742429	rs2742390	3	45756722	A	1	0.00245600684440776	0.96606177444525
rs2742429	rs2249357	3	45758381	A	1	0.00278051880696169	0.932550716520673
rs2742429	rs2673028	3	45759654	A	1	0.00315652478632592	0.871453729854874
rs2742429	rs2673025	3	45760483	A	1	0.00315536418712258	0.874609094041996
rs2742429	rs2742406	3	45760600	T	1	0.00284857012302036	0.910103814813855
rs2742429	rs9311378	3	45763135	T	1	0.00258130123514592	0.945918166290429
rs2742429	rs2742447	3	45763977	A	0	0.00168927000310639	0.998066242916923
rs2742429	rs2742452	3	45765708	T	1	0.00295805767719576	0.892601555827034
rs2742429	rs2673067	3	45770087	A	1	0.8354185742439	0.8354185742439
rs2742429	rs2673065	3	45771222	T	1	0.00431314046760996	0.851782611485277
rs2742429	rs2742462	3	45774696	A	1	0.00320633611575138	0.865101993641178
rs2742429	rs1468543	3	45776900	A	0	0.00182035266290631	0.996376972913816
rs2742429	rs9821974	3	45784963	T	0	0.00168544847662199	0.999751691393545
rs2742429	rs2742379	3	45787835	A	1	0.00221099061828361	0.984636375586951
rs2742429	rs12486907	3	45788017	A	0	4.65847112806281e-05	0.999966897498397
rs2742430	rs2742417	3	45731451	T	1	0.0069546496053058	0.842373223849206
rs2742430	rs2251954	3	45731784	T	1	0.00294088918808503	0.898496937750136
rs2742430	rs2742418	3	45731920	T	1	0.00278290314105199	0.929770197713711
rs2742430	rs2742419	3	45731929	A	1	0.00249923298697865	0.961119924308408
rs2742430	rs2742420	3	45732237	A	0	9.41976354285574e-05	0.999845889028973
rs2742430	rs2673051	3	45732409	T	1	0.00236194037350813	0.973240988101476
rs2742430	rs2742422	3	45732820	A	1	0.00293350538260162	0.901430443132738
rs2742430	rs9876474	3	45733711	A	0	3.31025016034957e-05	1
rs2742430	rs17328701	3	45734258	A	1	0.00284714848351338	0.912950963297369
rs2742430	rs9877499	3	45734404	A	1	0.00250136124104406	0.958620691321429
rs2742430	rs1969624	3	45734818	T	1	0.00509624716846114	0.847469471017667
rs2742430	rs1969625	3	45734975	A	1	0.0025586345076961	0.953614896121595
rs2742430	rs1609553	3	45735142	T	1	0.00280444415989796	0.924193884006803
rs2742430	rs2673058	3	45735618	A	1	0.00291607911470739	0.904346522247445
rs2742430	rs2742426	3	45735901	A	1	0.00302657891579694	0.880686364219788
rs2742430	rs2742427	3	45736423	A	1	0.00226031876896518	0.982425384968667
rs2742430	rs2742429	3	45736913	T	0	0.00186399858874148	0.99455662025091
rs2742430	rs2742430	3	45736961	T	1	0.00201022723110772	0.990779769712736
rs2742430	rs2742432	3	45737467	T	0	7.44237581427777e-05	0.999920312787116
rs2742430	rs2673056	3	45737802	T	1	0.00274465921100674	0.93529537573168
rs2742430	rs9825559	3	45740278	T	1	0.00211400542641967	0.986750381013371
rs2742430	rs12633747	3	45740299	A	0	0.0019128519494322	0.992692621662168
rs2742430	rs9809868	3	45740410	A	1	0.00250443395879067	0.956119330080385
rs2742430	rs9829631	3	45740558	T	1	0.00295449273501729	0.895556048562051
rs2742430	rs2742435	3	45740863	A	1	0.00300436918883943	0.883690733408628
rs2742430	rs1534876	3	45741257	T	1	0.00280715177942064	0.921389439846905
rs2742430	rs2742436	3	45741397	T	1	0.00270885589729523	0.938004231628975
rs2742430	rs2673047	3	45743113	A	1	0.00335441111697951	0.858563430269696
rs2742430	rs2742437	3	45743277	A	1	0.00290872244338988	0.907255244690835
rs2742430	rs2742438	3	45743390	T	1	0.00333222725573022	0.861895657525426
rs2742430	rs2742439	3	45744248	A	1	0.00319521142737028	0.868297205068548
rs2742430	rs938363	3	45746364	T	1	0.00242795953267224	0.968489733977922
rs2742430	rs938362	3	45746365	T	1	0.00238931375004555	0.970879047727968
rs2742430	rs1969626	3	45746836	A	1	0.00281642568602882	0.915767388983398
rs2742430	rs2373047	3	45747497	A	1	0.00297598474252333	0.889643498149838
rs2742430	rs2742441	3	45748429	A	1	0.00226971473047846	0.980165066199702
rs2742430	rs2673039	3	45748435	A	1	0.00248584329243443	0.963605767600842
rs2742430	rs2673038	3	45748632	A	1	0.00305069126199493	0.877659785303991
rs2742430	rs1883096	3	45750015	T	1	0.002019161468258	0.988769542481629
rs2742430	rs6800556	3	45752229	T	1	0.00233730830487832	0.975578296406354
rs2742430	rs2742368	3	45752293	A	1	0.00281489908408671	0.918582288067484
rs2742430	rs2673036	3	45752471	T	1	0.00231705506286925	0.977895351469224
rs2742430	rs2742445	3	45752611	T	1	0.00266872804395483	0.94067295967293
rs2742430	rs1877934	3	45753295	A	1	0.00256574296297557	0.951056261613898
rs2742430	rs1877932	3	45753539	A	1	0.0026639053823539	0.943336865055283
rs2742430	rs2248991	3	45754749	A	1	0.0027934105658562	0.926987294572659
rs2742430	rs2673034	3	45755138	A	1	0.002976779998687	0.886667513407315
rs2742430	rs2742385	3	45756270	A	1	0.00342640766743974	0.855209019152717
rs2742430	rs2742386	3	45756310	A	1	0.00257235236049348	0.948490518650923
rs2742430	rs2742390	3	45756722	A	1	0.00245600684440776	0.96606177444525
rs2742430	rs2249357	3	45758381	A	1	0.00278051880696169	0.932550716520673
rs2742430	rs2673028	3	45759654	A	1	0.00315652478632592	0.871453729854874
rs2742430	rs2673025	3	45760483	A	1	0.00315536418712258	0.874609094041996
rs2742430	rs2742406	3	45760600	T	1	0.00284857012302036	0.910103814813855
rs2742430	rs9311378	3	45763135	T	1	0.00258130123514592	0.945918166290429
rs2742430	rs2742447	3	45763977	A	0	0.00168927000310639	0.998066242916923
rs2742430	rs2742452	3	45765708	T	1	0.00295805767719576	0.892601555827034
rs2742430	rs2673067	3	45770087	A	1	0.8354185742439	0.8354185742439
rs2742430	rs2673065	3	45771222	T	1	0.00431314046760996	0.851782611485277
rs2742430	rs2742462	3	45774696	A	1	0.00320633611575138	0.865101993641178
rs2742430	rs1468543	3	45776900	A	0	0.00182035266290631	0.996376972913816
rs2742430	rs9821974	3	45784963	T	0	0.00168544847662199	0.999751691393545
rs2742430	rs2742379	3	45787835	A	1	0.00221099061828361	0.984636375586951
rs2742430	rs12486907	3	45788017	A	0	4.65847112806281e-05	0.999966897498397
rs2742432	rs2742417	3	45731451	T	1	0.0069546496053058	0.842373223849206
rs2742432	rs2251954	3	45731784	T	1	0.00294088918808503	0.898496937750136
rs2742432	rs2742418	3	45731920	T	1	0.00278290314105199	0.929770197713711
rs2742432	rs2742419	3	45731929	A	1	0.00249923298697865	0.961119924308408
rs2742432	rs2742420	3	45732237	A	0	9.41976354285574e-05	0.999845889028973
rs2742432	rs2673051	3	45732409	T	1	0.00236194037350813	0.973240988101476
rs2742432	rs2742422	3	45732820	A	1	0.00293350538260162	0.901430443132738
rs2742432	rs9876474	3	45733711	A	0	3.31025016034957e-05	1
rs2742432	rs17328701	3	45734258	A	1	0.00284714848351338	0.912950963297369
rs2742432	rs9877499	3	45734404	A	1	0.00250136124104406	0.958620691321429
rs2742432	rs1969624	3	45734818	T	1	0.00509624716846114	0.847469471017667
rs2742432	rs1969625	3	45734975	A	1	0.0025586345076961	0.953614896121595
rs2742432	rs1609553	3	45735142	T	1	0.00280444415989796	0.924193884006803
rs2742432	rs2673058	3	45735618	A	1	0.00291607911470739	0.904346522247445
rs2742432	rs2742426	3	45735901	A	1	0.00302657891579694	0.880686364219788
rs2742432	rs2742427	3	45736423	A	1	0.00226031876896518	0.982425384968667
rs2742432	rs2742429	3	45736913	T	0	0.00186399858874148	0.99455662025091
rs2742432	rs2742430	3	45736961	T	1	0.00201022723110772	0.990779769712736
rs2742432	rs2742432	3	45737467	T	0	7.44237581427777e-05	0.999920312787116
rs2742432	rs2673056	3	45737802	T	1	0.00274465921100674	0.93529537573168
rs2742432	rs9825559	3	45740278	T	1	0.00211400542641967	0.986750381013371
rs2742432	rs12633747	3	45740299	A	0	0.0019128519494322	0.992692621662168
rs2742432	rs9809868	3	45740410	A	1	0.00250443395879067	0.956119330080385
rs2742432	rs9829631	3	45740558	T	1	0.00295449273501729	0.895556048562051
rs2742432	rs2742435	3	45740863	A	1	0.00300436918883943	0.883690733408628
rs2742432	rs1534876	3	45741257	T	1	0.00280715177942064	0.921389439846905
rs2742432	rs2742436	3	45741397	T	1	0.00270885589729523	0.938004231628975
rs2742432	rs2673047	3	45743113	A	1	0.00335441111697951	0.858563430269696
rs2742432	rs2742437	3	45743277	A	1	0.00290872244338988	0.907255244690835
rs2742432	rs2742438	3	45743390	T	1	0.00333222725573022	0.861895657525426
rs2742432	rs2742439	3	45744248	A	1	0.00319521142737028	0.868297205068548
rs2742432	rs938363	3	45746364	T	1	0.00242795953267224	0.968489733977922
rs2742432	rs938362	3	45746365	T	1	0.00238931375004555	0.970879047727968
rs2742432	rs1969626	3	45746836	A	1	0.00281642568602882	0.915767388983398
rs2742432	rs2373047	3	45747497	A	1	0.00297598474252333	0.889643498149838
rs2742432	rs2742441	3	45748429	A	1	0.00226971473047846	0.980165066199702
rs2742432	rs2673039	3	45748435	A	1	0.00248584329243443	0.963605767600842
rs2742432	rs2673038	3	45748632	A	1	0.00305069126199493	0.877659785303991
rs2742432	rs1883096	3	45750015	T	1	0.002019161468258	0.988769542481629
rs2742432	rs6800556	3	45752229	T	1	0.00233730830487832	0.975578296406354
rs2742432	rs2742368	3	45752293	A	1	0.00281489908408671	0.918582288067484
rs2742432	rs2673036	3	45752471	T	1	0.00231705506286925	0.977895351469224
rs2742432	rs2742445	3	45752611	T	1	0.00266872804395483	0.94067295967293
rs2742432	rs1877934	3	45753295	A	1	0.00256574296297557	0.951056261613898
rs2742432	rs1877932	3	45753539	A	1	0.0026639053823539	0.943336865055283
rs2742432	rs2248991	3	45754749	A	1	0.0027934105658562	0.926987294572659
rs2742432	rs2673034	3	45755138	A	1	0.002976779998687	0.886667513407315
rs2742432	rs2742385	3	45756270	A	1	0.00342640766743974	0.855209019152717
rs2742432	rs2742386	3	45756310	A	1	0.00257235236049348	0.948490518650923
rs2742432	rs2742390	3	45756722	A	1	0.00245600684440776	0.96606177444525
rs2742432	rs2249357	3	45758381	A	1	0.00278051880696169	0.932550716520673
rs2742432	rs2673028	3	45759654	A	1	0.00315652478632592	0.871453729854874
rs2742432	rs2673025	3	45760483	A	1	0.00315536418712258	0.874609094041996
rs2742432	rs2742406	3	45760600	T	1	0.00284857012302036	0.910103814813855
rs2742432	rs9311378	3	45763135	T	1	0.00258130123514592	0.945918166290429
rs2742432	rs2742447	3	45763977	A	0	0.00168927000310639	0.998066242916923
rs2742432	rs2742452	3	45765708	T	1	0.00295805767719576	0.892601555827034
rs2742432	rs2673067	3	45770087	A	1	0.8354185742439	0.8354185742439
rs2742432	rs2673065	3	45771222	T	1	0.00431314046760996	0.851782611485277
rs2742432	rs2742462	3	45774696	A	1	0.00320633611575138	0.865101993641178
rs2742432	rs1468543	3	45776900	A	0	0.00182035266290631	0.996376972913816
rs2742432	rs9821974	3	45784963	T	0	0.00168544847662199	0.999751691393545
rs2742432	rs2742379	3	45787835	A	1	0.00221099061828361	0.984636375586951
rs2742432	rs12486907	3	45788017	A	0	4.65847112806281e-05	0.999966897498397
rs2673056	rs2742417	3	45731451	T	1	0.0069546496053058	0.842373223849206
rs2673056	rs2251954	3	45731784	T	1	0.00294088918808503	0.898496937750136
rs2673056	rs2742418	3	45731920	T	1	0.00278290314105199	0.929770197713711
rs2673056	rs2742419	3	45731929	A	1	0.00249923298697865	0.961119924308408
rs2673056	rs2742420	3	45732237	A	0	9.41976354285574e-05	0.999845889028973
rs2673056	rs2673051	3	45732409	T	1	0.00236194037350813	0.973240988101476
rs2673056	rs2742422	3	45732820	A	1	0.00293350538260162	0.901430443132738
rs2673056	rs9876474	3	45733711	A	0	3.31025016034957e-05	1
rs2673056	rs17328701	3	45734258	A	1	0.00284714848351338	0.912950963297369
rs2673056	rs9877499	3	45734404	A	1	0.00250136124104406	0.958620691321429
rs2673056	rs1969624	3	45734818	T	1	0.00509624716846114	0.847469471017667
rs2673056	rs1969625	3	45734975	A	1	0.0025586345076961	0.953614896121595
rs2673056	rs1609553	3	45735142	T	1	0.00280444415989796	0.924193884006803
rs2673056	rs2673058	3	45735618	A	1	0.00291607911470739	0.904346522247445
rs2673056	rs2742426	3	45735901	A	1	0.00302657891579694	0.880686364219788
rs2673056	rs2742427	3	45736423	A	1	0.00226031876896518	0.982425384968667
rs2673056	rs2742429	3	45736913	T	0	0.00186399858874148	0.99455662025091
rs2673056	rs2742430	3	45736961	T	1	0.00201022723110772	0.990779769712736
rs2673056	rs2742432	3	45737467	T	0	7.44237581427777e-05	0.999920312787116
rs2673056	rs2673056	3	45737802	T	1	0.00274465921100674	0.93529537573168
rs2673056	rs9825559	3	45740278	T	1	0.00211400542641967	0.986750381013371
rs2673056	rs12633747	3	45740299	A	0	0.0019128519494322	0.992692621662168
rs2673056	rs9809868	3	45740410	A	1	0.00250443395879067	0.956119330080385
rs2673056	rs9829631	3	45740558	T	1	0.00295449273501729	0.895556048562051
rs2673056	rs2742435	3	45740863	A	1	0.00300436918883943	0.883690733408628
rs2673056	rs1534876	3	45741257	T	1	0.00280715177942064	0.921389439846905
rs2673056	rs2742436	3	45741397	T	1	0.00270885589729523	0.938004231628975
rs2673056	rs2673047	3	45743113	A	1	0.00335441111697951	0.858563430269696
rs2673056	rs2742437	3	45743277	A	1	0.00290872244338988	0.907255244690835
rs2673056	rs2742438	3	45743390	T	1	0.00333222725573022	0.861895657525426
rs2673056	rs2742439	3	45744248	A	1	0.00319521142737028	0.868297205068548
rs2673056	rs938363	3	45746364	T	1	0.00242795953267224	0.968489733977922
rs2673056	rs938362	3	45746365	T	1	0.00238931375004555	0.970879047727968
rs2673056	rs1969626	3	45746836	A	1	0.00281642568602882	0.915767388983398
rs2673056	rs2373047	3	45747497	A	1	0.00297598474252333	0.889643498149838
rs2673056	rs2742441	3	45748429	A	1	0.00226971473047846	0.980165066199702
rs2673056	rs2673039	3	45748435	A	1	0.00248584329243443	0.963605767600842
rs2673056	rs2673038	3	45748632	A	1	0.00305069126199493	0.877659785303991
rs2673056	rs1883096	3	45750015	T	1	0.002019161468258	0.988769542481629
rs2673056	rs6800556	3	45752229	T	1	0.00233730830487832	0.975578296406354
rs2673056	rs2742368	3	45752293	A	1	0.00281489908408671	0.918582288067484
rs2673056	rs2673036	3	45752471	T	1	0.00231705506286925	0.977895351469224
rs2673056	rs2742445	3	45752611	T	1	0.00266872804395483	0.94067295967293
rs2673056	rs1877934	3	45753295	A	1	0.00256574296297557	0.951056261613898
rs2673056	rs1877932	3	45753539	A	1	0.0026639053823539	0.943336865055283
rs2673056	rs2248991	3	45754749	A	1	0.0027934105658562	0.926987294572659
rs2673056	rs2673034	3	45755138	A	1	0.002976779998687	0.886667513407315
rs2673056	rs2742385	3	45756270	A	1	0.00342640766743974	0.855209019152717
rs2673056	rs2742386	3	45756310	A	1	0.00257235236049348	0.948490518650923
rs2673056	rs2742390	3	45756722	A	1	0.00245600684440776	0.96606177444525
rs2673056	rs2249357	3	45758381	A	1	0.00278051880696169	0.932550716520673
rs2673056	rs2673028	3	45759654	A	1	0.00315652478632592	0.871453729854874
rs2673056	rs2673025	3	45760483	A	1	0.00315536418712258	0.874609094041996
rs2673056	rs2742406	3	45760600	T	1	0.00284857012302036	0.910103814813855
rs2673056	rs9311378	3	45763135	T	1	0.00258130123514592	0.945918166290429
rs2673056	rs2742447	3	45763977	A	0	0.00168927000310639	0.998066242916923
rs2673056	rs2742452	3	45765708	T	1	0.00295805767719576	0.892601555827034
rs2673056	rs2673067	3	45770087	A	1	0.8354185742439	0.8354185742439
rs2673056	rs2673065	3	45771222	T	1	0.00431314046760996	0.851782611485277
rs2673056	rs2742462	3	45774696	A	1	0.00320633611575138	0.865101993641178
rs2673056	rs1468543	3	45776900	A	0	0.00182035266290631	0.996376972913816
rs2673056	rs9821974	3	45784963	T	0	0.00168544847662199	0.999751691393545
rs2673056	rs2742379	3	45787835	A	1	0.00221099061828361	0.984636375586951
rs2673056	rs12486907	3	45788017	A	0	4.65847112806281e-05	0.999966897498397
rs9825559	rs2742417	3	45731451	T	1	0.0069546496053058	0.842373223849206
rs9825559	rs2251954	3	45731784	T	1	0.00294088918808503	0.898496937750136
rs9825559	rs2742418	3	45731920	T	1	0.00278290314105199	0.929770197713711
rs9825559	rs2742419	3	45731929	A	1	0.00249923298697865	0.961119924308408
rs9825559	rs2742420	3	45732237	A	0	9.41976354285574e-05	0.999845889028973
rs9825559	rs2673051	3	45732409	T	1	0.00236194037350813	0.973240988101476
rs9825559	rs2742422	3	45732820	A	1	0.00293350538260162	0.901430443132738
rs9825559	rs9876474	3	45733711	A	0	3.31025016034957e-05	1
rs9825559	rs17328701	3	45734258	A	1	0.00284714848351338	0.912950963297369
rs9825559	rs9877499	3	45734404	A	1	0.00250136124104406	0.958620691321429
rs9825559	rs1969624	3	45734818	T	1	0.00509624716846114	0.847469471017667
rs9825559	rs1969625	3	45734975	A	1	0.0025586345076961	0.953614896121595
rs9825559	rs1609553	3	45735142	T	1	0.00280444415989796	0.924193884006803
rs9825559	rs2673058	3	45735618	A	1	0.00291607911470739	0.904346522247445
rs9825559	rs2742426	3	45735901	A	1	0.00302657891579694	0.880686364219788
rs9825559	rs2742427	3	45736423	A	1	0.00226031876896518	0.982425384968667
rs9825559	rs2742429	3	45736913	T	0	0.00186399858874148	0.99455662025091
rs9825559	rs2742430	3	45736961	T	1	0.00201022723110772	0.990779769712736
rs9825559	rs2742432	3	45737467	T	0	7.44237581427777e-05	0.999920312787116
rs9825559	rs2673056	3	45737802	T	1	0.00274465921100674	0.93529537573168
rs9825559	rs9825559	3	45740278	T	1	0.00211400542641967	0.986750381013371
rs9825559	rs12633747	3	45740299	A	0	0.0019128519494322	0.992692621662168
rs9825559	rs9809868	3	45740410	A	1	0.00250443395879067	0.956119330080385
rs9825559	rs9829631	3	45740558	T	1	0.00295449273501729	0.895556048562051
rs9825559	rs2742435	3	45740863	A	1	0.00300436918883943	0.883690733408628
rs9825559	rs1534876	3	45741257	T	1	0.00280715177942064	0.921389439846905
rs9825559	rs2742436	3	45741397	T	1	0.00270885589729523	0.938004231628975
rs9825559	rs2673047	3	45743113	A	1	0.00335441111697951	0.858563430269696
rs9825559	rs2742437	3	45743277	A	1	0.00290872244338988	0.907255244690835
rs9825559	rs2742438	3	45743390	T	1	0.00333222725573022	0.861895657525426
rs9825559	rs2742439	3	45744248	A	1	0.00319521142737028	0.868297205068548
rs9825559	rs938363	3	45746364	T	1	0.00242795953267224	0.968489733977922
rs9825559	rs938362	3	45746365	T	1	0.00238931375004555	0.970879047727968
rs9825559	rs1969626	3	45746836	A	1	0.00281642568602882	0.915767388983398
rs9825559	rs2373047	3	45747497	A	1	0.00297598474252333	0.889643498149838
rs9825559	rs2742441	3	45748429	A	1	0.00226971473047846	0.980165066199702
rs9825559	rs2673039	3	45748435	A	1	0.00248584329243443	0.963605767600842
rs9825559	rs2673038	3	45748632	A	1	0.00305069126199493	0.877659785303991
rs9825559	rs1883096	3	45750015	T	1	0.002019161468258	0.988769542481629
rs9825559	rs6800556	3	45752229	T	1	0.00233730830487832	0.975578296406354
rs9825559	rs2742368	3	45752293	A	1	0.00281489908408671	0.918582288067484
rs9825559	rs2673036	3	45752471	T	1	0.00231705506286925	0.977895351469224
rs9825559	rs2742445	3	45752611	T	1	0.00266872804395483	0.94067295967293
rs9825559	rs1877934	3	45753295	A	1	0.00256574296297557	0.951056261613898
rs9825559	rs1877932	3	45753539	A	1	0.0026639053823539	0.943336865055283
rs9825559	rs2248991	3	45754749	A	1	0.0027934105658562	0.926987294572659
rs9825559	rs2673034	3	45755138	A	1	0.002976779998687	0.886667513407315
rs9825559	rs2742385	3	45756270	A	1	0.00342640766743974	0.855209019152717
rs9825559	rs2742386	3	45756310	A	1	0.00257235236049348	0.948490518650923
rs9825559	rs2742390	3	45756722	A	1	0.00245600684440776	0.96606177444525
rs9825559	rs2249357	3	45758381	A	1	0.00278051880696169	0.932550716520673
rs9825559	rs2673028	3	45759654	A	1	0.00315652478632592	0.871453729854874
rs9825559	rs2673025	3	45760483	A	1	0.00315536418712258	0.874609094041996
rs9825559	rs2742406	3	45760600	T	1	0.00284857012302036	0.910103814813855
rs9825559	rs9311378	3	45763135	T	1	0.00258130123514592	0.945918166290429
rs9825559	rs2742447	3	45763977	A	0	0.00168927000310639	0.998066242916923
rs9825559	rs2742452	3	45765708	T	1	0.00295805767719576	0.892601555827034
rs9825559	rs2673067	3	45770087	A	1	0.8354185742439	0.8354185742439
rs9825559	rs2673065	3	45771222	T	1	0.00431314046760996	0.851782611485277
rs9825559	rs2742462	3	45774696	A	1	0.00320633611575138	0.865101993641178
rs9825559	rs1468543	3	45776900	A	0	0.00182035266290631	0.996376972913816
rs9825559	rs9821974	3	45784963	T	0	0.00168544847662199	0.999751691393545
rs9825559	rs2742379	3	45787835	A	1	0.00221099061828361	0.984636375586951
rs9825559	rs12486907	3	45788017	A	0	4.65847112806281e-05	0.999966897498397
rs12633747	rs2742417	3	45731451	T	1	0.0069546496053058	0.842373223849206
rs12633747	rs2251954	3	45731784	T	1	0.00294088918808503	0.898496937750136
rs12633747	rs2742418	3	45731920	T	1	0.00278290314105199	0.929770197713711
rs12633747	rs2742419	3	45731929	A	1	0.00249923298697865	0.961119924308408
rs12633747	rs2742420	3	45732237	A	0	9.41976354285574e-05	0.999845889028973
rs12633747	rs2673051	3	45732409	T	1	0.00236194037350813	0.973240988101476
rs12633747	rs2742422	3	45732820	A	1	0.00293350538260162	0.901430443132738
rs12633747	rs9876474	3	45733711	A	0	3.31025016034957e-05	1
rs12633747	rs17328701	3	45734258	A	1	0.00284714848351338	0.912950963297369
rs12633747	rs9877499	3	45734404	A	1	0.00250136124104406	0.958620691321429
rs12633747	rs1969624	3	45734818	T	1	0.00509624716846114	0.847469471017667
rs12633747	rs1969625	3	45734975	A	1	0.0025586345076961	0.953614896121595
rs12633747	rs1609553	3	45735142	T	1	0.00280444415989796	0.924193884006803
rs12633747	rs2673058	3	45735618	A	1	0.00291607911470739	0.904346522247445
rs12633747	rs2742426	3	45735901	A	1	0.00302657891579694	0.880686364219788
rs12633747	rs2742427	3	45736423	A	1	0.00226031876896518	0.982425384968667
rs12633747	rs2742429	3	45736913	T	0	0.00186399858874148	0.99455662025091
rs12633747	rs2742430	3	45736961	T	1	0.00201022723110772	0.990779769712736
rs12633747	rs2742432	3	45737467	T	0	7.44237581427777e-05	0.999920312787116
rs12633747	rs2673056	3	45737802	T	1	0.00274465921100674	0.93529537573168
rs12633747	rs9825559	3	45740278	T	1	0.00211400542641967	0.986750381013371
rs12633747	rs12633747	3	45740299	A	0	0.0019128519494322	0.992692621662168
rs12633747	rs9809868	3	45740410	A	1	0.00250443395879067	0.956119330080385
rs12633747	rs9829631	3	45740558	T	1	0.00295449273501729	0.895556048562051
rs12633747	rs2742435	3	45740863	A	1	0.00300436918883943	0.883690733408628
rs12633747	rs1534876	3	45741257	T	1	0.00280715177942064	0.921389439846905
rs12633747	rs2742436	3	45741397	T	1	0.00270885589729523	0.938004231628975
rs12633747	rs2673047	3	45743113	A	1	0.00335441111697951	0.858563430269696
rs12633747	rs2742437	3	45743277	A	1	0.00290872244338988	0.907255244690835
rs12633747	rs2742438	3	45743390	T	1	0.00333222725573022	0.861895657525426
rs12633747	rs2742439	3	45744248	A	1	0.00319521142737028	0.868297205068548
rs12633747	rs938363	3	45746364	T	1	0.00242795953267224	0.968489733977922
rs12633747	rs938362	3	45746365	T	1	0.00238931375004555	0.970879047727968
rs12633747	rs1969626	3	45746836	A	1	0.00281642568602882	0.915767388983398
rs12633747	rs2373047	3	45747497	A	1	0.00297598474252333	0.889643498149838
rs12633747	rs2742441	3	45748429	A	1	0.00226971473047846	0.980165066199702
rs12633747	rs2673039	3	45748435	A	1	0.00248584329243443	0.963605767600842
rs12633747	rs2673038	3	45748632	A	1	0.00305069126199493	0.877659785303991
rs12633747	rs1883096	3	45750015	T	1	0.002019161468258	0.988769542481629
rs12633747	rs6800556	3	45752229	T	1	0.00233730830487832	0.975578296406354
rs12633747	rs2742368	3	45752293	A	1	0.00281489908408671	0.918582288067484
rs12633747	rs2673036	3	45752471	T	1	0.00231705506286925	0.977895351469224
rs12633747	rs2742445	3	45752611	T	1	0.00266872804395483	0.94067295967293
rs12633747	rs1877934	3	45753295	A	1	0.00256574296297557	0.951056261613898
rs12633747	rs1877932	3	45753539	A	1	0.0026639053823539	0.943336865055283
rs12633747	rs2248991	3	45754749	A	1	0.0027934105658562	0.926987294572659
rs12633747	rs2673034	3	45755138	A	1	0.002976779998687	0.886667513407315
rs12633747	rs2742385	3	45756270	A	1	0.00342640766743974	0.855209019152717
rs12633747	rs2742386	3	45756310	A	1	0.00257235236049348	0.948490518650923
rs12633747	rs2742390	3	45756722	A	1	0.00245600684440776	0.96606177444525
rs12633747	rs2249357	3	45758381	A	1	0.00278051880696169	0.932550716520673
rs12633747	rs2673028	3	45759654	A	1	0.00315652478632592	0.871453729854874
rs12633747	rs2673025	3	45760483	A	1	0.00315536418712258	0.874609094041996
rs12633747	rs2742406	3	45760600	T	1	0.00284857012302036	0.910103814813855
rs12633747	rs9311378	3	45763135	T	1	0.00258130123514592	0.945918166290429
rs12633747	rs2742447	3	45763977	A	0	0.00168927000310639	0.998066242916923
rs12633747	rs2742452	3	45765708	T	1	0.00295805767719576	0.892601555827034
rs12633747	rs2673067	3	45770087	A	1	0.8354185742439	0.8354185742439
rs12633747	rs2673065	3	45771222	T	1	0.00431314046760996	0.851782611485277
rs12633747	rs2742462	3	45774696	A	1	0.00320633611575138	0.865101993641178
rs12633747	rs1468543	3	45776900	A	0	0.00182035266290631	0.996376972913816
rs12633747	rs9821974	3	45784963	T	0	0.00168544847662199	0.999751691393545
rs12633747	rs2742379	3	45787835	A	1	0.00221099061828361	0.984636375586951
rs12633747	rs12486907	3	45788017	A	0	4.65847112806281e-05	0.999966897498397
rs9809868	rs2742417	3	45731451	T	1	0.0069546496053058	0.842373223849206
rs9809868	rs2251954	3	45731784	T	1	0.00294088918808503	0.898496937750136
rs9809868	rs2742418	3	45731920	T	1	0.00278290314105199	0.929770197713711
rs9809868	rs2742419	3	45731929	A	1	0.00249923298697865	0.961119924308408
rs9809868	rs2742420	3	45732237	A	0	9.41976354285574e-05	0.999845889028973
rs9809868	rs2673051	3	45732409	T	1	0.00236194037350813	0.973240988101476
rs9809868	rs2742422	3	45732820	A	1	0.00293350538260162	0.901430443132738
rs9809868	rs9876474	3	45733711	A	0	3.31025016034957e-05	1
rs9809868	rs17328701	3	45734258	A	1	0.00284714848351338	0.912950963297369
rs9809868	rs9877499	3	45734404	A	1	0.00250136124104406	0.958620691321429
rs9809868	rs1969624	3	45734818	T	1	0.00509624716846114	0.847469471017667
rs9809868	rs1969625	3	45734975	A	1	0.0025586345076961	0.953614896121595
rs9809868	rs1609553	3	45735142	T	1	0.00280444415989796	0.924193884006803
rs9809868	rs2673058	3	45735618	A	1	0.00291607911470739	0.904346522247445
rs9809868	rs2742426	3	45735901	A	1	0.00302657891579694	0.880686364219788
rs9809868	rs2742427	3	45736423	A	1	0.00226031876896518	0.982425384968667
rs9809868	rs2742429	3	45736913	T	0	0.00186399858874148	0.99455662025091
rs9809868	rs2742430	3	45736961	T	1	0.00201022723110772	0.990779769712736
rs9809868	rs2742432	3	45737467	T	0	7.44237581427777e-05	0.999920312787116
rs9809868	rs2673056	3	45737802	T	1	0.00274465921100674	0.93529537573168
rs9809868	rs9825559	3	45740278	T	1	0.00211400542641967	0.986750381013371
rs9809868	rs12633747	3	45740299	A	0	0.0019128519494322	0.992692621662168
rs9809868	rs9809868	3	45740410	A	1	0.00250443395879067	0.956119330080385
rs9809868	rs9829631	3	45740558	T	1	0.00295449273501729	0.895556048562051
rs9809868	rs2742435	3	45740863	A	1	0.00300436918883943	0.883690733408628
rs9809868	rs1534876	3	45741257	T	1	0.00280715177942064	0.921389439846905
rs9809868	rs2742436	3	45741397	T	1	0.00270885589729523	0.938004231628975
rs9809868	rs2673047	3	45743113	A	1	0.00335441111697951	0.858563430269696
rs9809868	rs2742437	3	45743277	A	1	0.00290872244338988	0.907255244690835
rs9809868	rs2742438	3	45743390	T	1	0.00333222725573022	0.861895657525426
rs9809868	rs2742439	3	45744248	A	1	0.00319521142737028	0.868297205068548
rs9809868	rs938363	3	45746364	T	1	0.00242795953267224	0.968489733977922
rs9809868	rs938362	3	45746365	T	1	0.00238931375004555	0.970879047727968
rs9809868	rs1969626	3	45746836	A	1	0.00281642568602882	0.915767388983398
rs9809868	rs2373047	3	45747497	A	1	0.00297598474252333	0.889643498149838
rs9809868	rs2742441	3	45748429	A	1	0.00226971473047846	0.980165066199702
rs9809868	rs2673039	3	45748435	A	1	0.00248584329243443	0.963605767600842
rs9809868	rs2673038	3	45748632	A	1	0.00305069126199493	0.877659785303991
rs9809868	rs1883096	3	45750015	T	1	0.002019161468258	0.988769542481629
rs9809868	rs6800556	3	45752229	T	1	0.00233730830487832	0.975578296406354
rs9809868	rs2742368	3	45752293	A	1	0.00281489908408671	0.918582288067484
rs9809868	rs2673036	3	45752471	T	1	0.00231705506286925	0.977895351469224
rs9809868	rs2742445	3	45752611	T	1	0.00266872804395483	0.94067295967293
rs9809868	rs1877934	3	45753295	A	1	0.00256574296297557	0.951056261613898
rs9809868	rs1877932	3	45753539	A	1	0.0026639053823539	0.943336865055283
rs9809868	rs2248991	3	45754749	A	1	0.0027934105658562	0.926987294572659
rs9809868	rs2673034	3	45755138	A	1	0.002976779998687	0.886667513407315
rs9809868	rs2742385	3	45756270	A	1	0.00342640766743974	0.855209019152717
rs9809868	rs2742386	3	45756310	A	1	0.00257235236049348	0.948490518650923
rs9809868	rs2742390	3	45756722	A	1	0.00245600684440776	0.96606177444525
rs9809868	rs2249357	3	45758381	A	1	0.00278051880696169	0.932550716520673
rs9809868	rs2673028	3	45759654	A	1	0.00315652478632592	0.871453729854874
rs9809868	rs2673025	3	45760483	A	1	0.00315536418712258	0.874609094041996
rs9809868	rs2742406	3	45760600	T	1	0.00284857012302036	0.910103814813855
rs9809868	rs9311378	3	45763135	T	1	0.00258130123514592	0.945918166290429
rs9809868	rs2742447	3	45763977	A	0	0.00168927000310639	0.998066242916923
rs9809868	rs2742452	3	45765708	T	1	0.00295805767719576	0.892601555827034
rs9809868	rs2673067	3	45770087	A	1	0.8354185742439	0.8354185742439
rs9809868	rs2673065	3	45771222	T	1	0.00431314046760996	0.851782611485277
rs9809868	rs2742462	3	45774696	A	1	0.00320633611575138	0.865101993641178
rs9809868	rs1468543	3	45776900	A	0	0.00182035266290631	0.996376972913816
rs9809868	rs9821974	3	45784963	T	0	0.00168544847662199	0.999751691393545
rs9809868	rs2742379	3	45787835	A	1	0.00221099061828361	0.984636375586951
rs9809868	rs12486907	3	45788017	A	0	4.65847112806281e-05	0.999966897498397
rs9829631	rs2742417	3	45731451	T	1	0.0069546496053058	0.842373223849206
rs9829631	rs2251954	3	45731784	T	1	0.00294088918808503	0.898496937750136
rs9829631	rs2742418	3	45731920	T	1	0.00278290314105199	0.929770197713711
rs9829631	rs2742419	3	45731929	A	1	0.00249923298697865	0.961119924308408
rs9829631	rs2742420	3	45732237	A	0	9.41976354285574e-05	0.999845889028973
rs9829631	rs2673051	3	45732409	T	1	0.00236194037350813	0.973240988101476
rs9829631	rs2742422	3	45732820	A	1	0.00293350538260162	0.901430443132738
rs9829631	rs9876474	3	45733711	A	0	3.31025016034957e-05	1
rs9829631	rs17328701	3	45734258	A	1	0.00284714848351338	0.912950963297369
rs9829631	rs9877499	3	45734404	A	1	0.00250136124104406	0.958620691321429
rs9829631	rs1969624	3	45734818	T	1	0.00509624716846114	0.847469471017667
rs9829631	rs1969625	3	45734975	A	1	0.0025586345076961	0.953614896121595
rs9829631	rs1609553	3	45735142	T	1	0.00280444415989796	0.924193884006803
rs9829631	rs2673058	3	45735618	A	1	0.00291607911470739	0.904346522247445
rs9829631	rs2742426	3	45735901	A	1	0.00302657891579694	0.880686364219788
rs9829631	rs2742427	3	45736423	A	1	0.00226031876896518	0.982425384968667
rs9829631	rs2742429	3	45736913	T	0	0.00186399858874148	0.99455662025091
rs9829631	rs2742430	3	45736961	T	1	0.00201022723110772	0.990779769712736
rs9829631	rs2742432	3	45737467	T	0	7.44237581427777e-05	0.999920312787116
rs9829631	rs2673056	3	45737802	T	1	0.00274465921100674	0.93529537573168
rs9829631	rs9825559	3	45740278	T	1	0.00211400542641967	0.986750381013371
rs9829631	rs12633747	3	45740299	A	0	0.0019128519494322	0.992692621662168
rs9829631	rs9809868	3	45740410	A	1	0.00250443395879067	0.956119330080385
rs9829631	rs9829631	3	45740558	T	1	0.00295449273501729	0.895556048562051
rs9829631	rs2742435	3	45740863	A	1	0.00300436918883943	0.883690733408628
rs9829631	rs1534876	3	45741257	T	1	0.00280715177942064	0.921389439846905
rs9829631	rs2742436	3	45741397	T	1	0.00270885589729523	0.938004231628975
rs9829631	rs2673047	3	45743113	A	1	0.00335441111697951	0.858563430269696
rs9829631	rs2742437	3	45743277	A	1	0.00290872244338988	0.907255244690835
rs9829631	rs2742438	3	45743390	T	1	0.00333222725573022	0.861895657525426
rs9829631	rs2742439	3	45744248	A	1	0.00319521142737028	0.868297205068548
rs9829631	rs938363	3	45746364	T	1	0.00242795953267224	0.968489733977922
rs9829631	rs938362	3	45746365	T	1	0.00238931375004555	0.970879047727968
rs9829631	rs1969626	3	45746836	A	1	0.00281642568602882	0.915767388983398
rs9829631	rs2373047	3	45747497	A	1	0.00297598474252333	0.889643498149838
rs9829631	rs2742441	3	45748429	A	1	0.00226971473047846	0.980165066199702
rs9829631	rs2673039	3	45748435	A	1	0.00248584329243443	0.963605767600842
rs9829631	rs2673038	3	45748632	A	1	0.00305069126199493	0.877659785303991
rs9829631	rs1883096	3	45750015	T	1	0.002019161468258	0.988769542481629
rs9829631	rs6800556	3	45752229	T	1	0.00233730830487832	0.975578296406354
rs9829631	rs2742368	3	45752293	A	1	0.00281489908408671	0.918582288067484
rs9829631	rs2673036	3	45752471	T	1	0.00231705506286925	0.977895351469224
rs9829631	rs2742445	3	45752611	T	1	0.00266872804395483	0.94067295967293
rs9829631	rs1877934	3	45753295	A	1	0.00256574296297557	0.951056261613898
rs9829631	rs1877932	3	45753539	A	1	0.0026639053823539	0.943336865055283
rs9829631	rs2248991	3	45754749	A	1	0.0027934105658562	0.926987294572659
rs9829631	rs2673034	3	45755138	A	1	0.002976779998687	0.886667513407315
rs9829631	rs2742385	3	45756270	A	1	0.00342640766743974	0.855209019152717
rs9829631	rs2742386	3	45756310	A	1	0.00257235236049348	0.948490518650923
rs9829631	rs2742390	3	45756722	A	1	0.00245600684440776	0.96606177444525
rs9829631	rs2249357	3	45758381	A	1	0.00278051880696169	0.932550716520673
rs9829631	rs2673028	3	45759654	A	1	0.00315652478632592	0.871453729854874
rs9829631	rs2673025	3	45760483	A	1	0.00315536418712258	0.874609094041996
rs9829631	rs2742406	3	45760600	T	1	0.00284857012302036	0.910103814813855
rs9829631	rs9311378	3	45763135	T	1	0.00258130123514592	0.945918166290429
rs9829631	rs2742447	3	45763977	A	0	0.00168927000310639	0.998066242916923
rs9829631	rs2742452	3	45765708	T	1	0.00295805767719576	0.892601555827034
rs9829631	rs2673067	3	45770087	A	1	0.8354185742439	0.8354185742439
rs9829631	rs2673065	3	45771222	T	1	0.00431314046760996	0.851782611485277
rs9829631	rs2742462	3	45774696	A	1	0.00320633611575138	0.865101993641178
rs9829631	rs1468543	3	45776900	A	0	0.00182035266290631	0.996376972913816
rs9829631	rs9821974	3	45784963	T	0	0.00168544847662199	0.999751691393545
rs9829631	rs2742379	3	45787835	A	1	0.00221099061828361	0.984636375586951
rs9829631	rs12486907	3	45788017	A	0	4.65847112806281e-05	0.999966897498397
rs2742435	rs2742417	3	45731451	T	1	0.0069546496053058	0.842373223849206
rs2742435	rs2251954	3	45731784	T	1	0.00294088918808503	0.898496937750136
rs2742435	rs2742418	3	45731920	T	1	0.00278290314105199	0.929770197713711
rs2742435	rs2742419	3	45731929	A	1	0.00249923298697865	0.961119924308408
rs2742435	rs2742420	3	45732237	A	0	9.41976354285574e-05	0.999845889028973
rs2742435	rs2673051	3	45732409	T	1	0.00236194037350813	0.973240988101476
rs2742435	rs2742422	3	45732820	A	1	0.00293350538260162	0.901430443132738
rs2742435	rs9876474	3	45733711	A	0	3.31025016034957e-05	1
rs2742435	rs17328701	3	45734258	A	1	0.00284714848351338	0.912950963297369
rs2742435	rs9877499	3	45734404	A	1	0.00250136124104406	0.958620691321429
rs2742435	rs1969624	3	45734818	T	1	0.00509624716846114	0.847469471017667
rs2742435	rs1969625	3	45734975	A	1	0.0025586345076961	0.953614896121595
rs2742435	rs1609553	3	45735142	T	1	0.00280444415989796	0.924193884006803
rs2742435	rs2673058	3	45735618	A	1	0.00291607911470739	0.904346522247445
rs2742435	rs2742426	3	45735901	A	1	0.00302657891579694	0.880686364219788
rs2742435	rs2742427	3	45736423	A	1	0.00226031876896518	0.982425384968667
rs2742435	rs2742429	3	45736913	T	0	0.00186399858874148	0.99455662025091
rs2742435	rs2742430	3	45736961	T	1	0.00201022723110772	0.990779769712736
rs2742435	rs2742432	3	45737467	T	0	7.44237581427777e-05	0.999920312787116
rs2742435	rs2673056	3	45737802	T	1	0.00274465921100674	0.93529537573168
rs2742435	rs9825559	3	45740278	T	1	0.00211400542641967	0.986750381013371
rs2742435	rs12633747	3	45740299	A	0	0.0019128519494322	0.992692621662168
rs2742435	rs9809868	3	45740410	A	1	0.00250443395879067	0.956119330080385
rs2742435	rs9829631	3	45740558	T	1	0.00295449273501729	0.895556048562051
rs2742435	rs2742435	3	45740863	A	1	0.00300436918883943	0.883690733408628
rs2742435	rs1534876	3	45741257	T	1	0.00280715177942064	0.921389439846905
rs2742435	rs2742436	3	45741397	T	1	0.00270885589729523	0.938004231628975
rs2742435	rs2673047	3	45743113	A	1	0.00335441111697951	0.858563430269696
rs2742435	rs2742437	3	45743277	A	1	0.00290872244338988	0.907255244690835
rs2742435	rs2742438	3	45743390	T	1	0.00333222725573022	0.861895657525426
rs2742435	rs2742439	3	45744248	A	1	0.00319521142737028	0.868297205068548
rs2742435	rs938363	3	45746364	T	1	0.00242795953267224	0.968489733977922
rs2742435	rs938362	3	45746365	T	1	0.00238931375004555	0.970879047727968
rs2742435	rs1969626	3	45746836	A	1	0.00281642568602882	0.915767388983398
rs2742435	rs2373047	3	45747497	A	1	0.00297598474252333	0.889643498149838
rs2742435	rs2742441	3	45748429	A	1	0.00226971473047846	0.980165066199702
rs2742435	rs2673039	3	45748435	A	1	0.00248584329243443	0.963605767600842
rs2742435	rs2673038	3	45748632	A	1	0.00305069126199493	0.877659785303991
rs2742435	rs1883096	3	45750015	T	1	0.002019161468258	0.988769542481629
rs2742435	rs6800556	3	45752229	T	1	0.00233730830487832	0.975578296406354
rs2742435	rs2742368	3	45752293	A	1	0.00281489908408671	0.918582288067484
rs2742435	rs2673036	3	45752471	T	1	0.00231705506286925	0.977895351469224
rs2742435	rs2742445	3	45752611	T	1	0.00266872804395483	0.94067295967293
rs2742435	rs1877934	3	45753295	A	1	0.00256574296297557	0.951056261613898
rs2742435	rs1877932	3	45753539	A	1	0.0026639053823539	0.943336865055283
rs2742435	rs2248991	3	45754749	A	1	0.0027934105658562	0.926987294572659
rs2742435	rs2673034	3	45755138	A	1	0.002976779998687	0.886667513407315
rs2742435	rs2742385	3	45756270	A	1	0.00342640766743974	0.855209019152717
rs2742435	rs2742386	3	45756310	A	1	0.00257235236049348	0.948490518650923
rs2742435	rs2742390	3	45756722	A	1	0.00245600684440776	0.96606177444525
rs2742435	rs2249357	3	45758381	A	1	0.00278051880696169	0.932550716520673
rs2742435	rs2673028	3	45759654	A	1	0.00315652478632592	0.871453729854874
rs2742435	rs2673025	3	45760483	A	1	0.00315536418712258	0.874609094041996
rs2742435	rs2742406	3	45760600	T	1	0.00284857012302036	0.910103814813855
rs2742435	rs9311378	3	45763135	T	1	0.00258130123514592	0.945918166290429
rs2742435	rs2742447	3	45763977	A	0	0.00168927000310639	0.998066242916923
rs2742435	rs2742452	3	45765708	T	1	0.00295805767719576	0.892601555827034
rs2742435	rs2673067	3	45770087	A	1	0.8354185742439	0.8354185742439
rs2742435	rs2673065	3	45771222	T	1	0.00431314046760996	0.851782611485277
rs2742435	rs2742462	3	45774696	A	1	0.00320633611575138	0.865101993641178
rs2742435	rs1468543	3	45776900	A	0	0.00182035266290631	0.996376972913816
rs2742435	rs9821974	3	45784963	T	0	0.00168544847662199	0.999751691393545
rs2742435	rs2742379	3	45787835	A	1	0.00221099061828361	0.984636375586951
rs2742435	rs12486907	3	45788017	A	0	4.65847112806281e-05	0.999966897498397
rs1534876	rs2742417	3	45731451	T	1	0.0069546496053058	0.842373223849206
rs1534876	rs2251954	3	45731784	T	1	0.00294088918808503	0.898496937750136
rs1534876	rs2742418	3	45731920	T	1	0.00278290314105199	0.929770197713711
rs1534876	rs2742419	3	45731929	A	1	0.00249923298697865	0.961119924308408
rs1534876	rs2742420	3	45732237	A	0	9.41976354285574e-05	0.999845889028973
rs1534876	rs2673051	3	45732409	T	1	0.00236194037350813	0.973240988101476
rs1534876	rs2742422	3	45732820	A	1	0.00293350538260162	0.901430443132738
rs1534876	rs9876474	3	45733711	A	0	3.31025016034957e-05	1
rs1534876	rs17328701	3	45734258	A	1	0.00284714848351338	0.912950963297369
rs1534876	rs9877499	3	45734404	A	1	0.00250136124104406	0.958620691321429
rs1534876	rs1969624	3	45734818	T	1	0.00509624716846114	0.847469471017667
rs1534876	rs1969625	3	45734975	A	1	0.0025586345076961	0.953614896121595
rs1534876	rs1609553	3	45735142	T	1	0.00280444415989796	0.924193884006803
rs1534876	rs2673058	3	45735618	A	1	0.00291607911470739	0.904346522247445
rs1534876	rs2742426	3	45735901	A	1	0.00302657891579694	0.880686364219788
rs1534876	rs2742427	3	45736423	A	1	0.00226031876896518	0.982425384968667
rs1534876	rs2742429	3	45736913	T	0	0.00186399858874148	0.99455662025091
rs1534876	rs2742430	3	45736961	T	1	0.00201022723110772	0.990779769712736
rs1534876	rs2742432	3	45737467	T	0	7.44237581427777e-05	0.999920312787116
rs1534876	rs2673056	3	45737802	T	1	0.00274465921100674	0.93529537573168
rs1534876	rs9825559	3	45740278	T	1	0.00211400542641967	0.986750381013371
rs1534876	rs12633747	3	45740299	A	0	0.0019128519494322	0.992692621662168
rs1534876	rs9809868	3	45740410	A	1	0.00250443395879067	0.956119330080385
rs1534876	rs9829631	3	45740558	T	1	0.00295449273501729	0.895556048562051
rs1534876	rs2742435	3	45740863	A	1	0.00300436918883943	0.883690733408628
rs1534876	rs1534876	3	45741257	T	1	0.00280715177942064	0.921389439846905
rs1534876	rs2742436	3	45741397	T	1	0.00270885589729523	0.938004231628975
rs1534876	rs2673047	3	45743113	A	1	0.00335441111697951	0.858563430269696
rs1534876	rs2742437	3	45743277	A	1	0.00290872244338988	0.907255244690835
rs1534876	rs2742438	3	45743390	T	1	0.00333222725573022	0.861895657525426
rs1534876	rs2742439	3	45744248	A	1	0.00319521142737028	0.868297205068548
rs1534876	rs938363	3	45746364	T	1	0.00242795953267224	0.968489733977922
rs1534876	rs938362	3	45746365	T	1	0.00238931375004555	0.970879047727968
rs1534876	rs1969626	3	45746836	A	1	0.00281642568602882	0.915767388983398
rs1534876	rs2373047	3	45747497	A	1	0.00297598474252333	0.889643498149838
rs1534876	rs2742441	3	45748429	A	1	0.00226971473047846	0.980165066199702
rs1534876	rs2673039	3	45748435	A	1	0.00248584329243443	0.963605767600842
rs1534876	rs2673038	3	45748632	A	1	0.00305069126199493	0.877659785303991
rs1534876	rs1883096	3	45750015	T	1	0.002019161468258	0.988769542481629
rs1534876	rs6800556	3	45752229	T	1	0.00233730830487832	0.975578296406354
rs1534876	rs2742368	3	45752293	A	1	0.00281489908408671	0.918582288067484
rs1534876	rs2673036	3	45752471	T	1	0.00231705506286925	0.977895351469224
rs1534876	rs2742445	3	45752611	T	1	0.00266872804395483	0.94067295967293
rs1534876	rs1877934	3	45753295	A	1	0.00256574296297557	0.951056261613898
rs1534876	rs1877932	3	45753539	A	1	0.0026639053823539	0.943336865055283
rs1534876	rs2248991	3	45754749	A	1	0.0027934105658562	0.926987294572659
rs1534876	rs2673034	3	45755138	A	1	0.002976779998687	0.886667513407315
rs1534876	rs2742385	3	45756270	A	1	0.00342640766743974	0.855209019152717
rs1534876	rs2742386	3	45756310	A	1	0.00257235236049348	0.948490518650923
rs1534876	rs2742390	3	45756722	A	1	0.00245600684440776	0.96606177444525
rs1534876	rs2249357	3	45758381	A	1	0.00278051880696169	0.932550716520673
rs1534876	rs2673028	3	45759654	A	1	0.00315652478632592	0.871453729854874
rs1534876	rs2673025	3	45760483	A	1	0.00315536418712258	0.874609094041996
rs1534876	rs2742406	3	45760600	T	1	0.00284857012302036	0.910103814813855
rs1534876	rs9311378	3	45763135	T	1	0.00258130123514592	0.945918166290429
rs1534876	rs2742447	3	45763977	A	0	0.00168927000310639	0.998066242916923
rs1534876	rs2742452	3	45765708	T	1	0.00295805767719576	0.892601555827034
rs1534876	rs2673067	3	45770087	A	1	0.8354185742439	0.8354185742439
rs1534876	rs2673065	3	45771222	T	1	0.00431314046760996	0.851782611485277
rs1534876	rs2742462	3	45774696	A	1	0.00320633611575138	0.865101993641178
rs1534876	rs1468543	3	45776900	A	0	0.00182035266290631	0.996376972913816
rs1534876	rs9821974	3	45784963	T	0	0.00168544847662199	0.999751691393545
rs1534876	rs2742379	3	45787835	A	1	0.00221099061828361	0.984636375586951
rs1534876	rs12486907	3	45788017	A	0	4.65847112806281e-05	0.999966897498397
rs2742436	rs2742417	3	45731451	T	1	0.0069546496053058	0.842373223849206
rs2742436	rs2251954	3	45731784	T	1	0.00294088918808503	0.898496937750136
rs2742436	rs2742418	3	45731920	T	1	0.00278290314105199	0.929770197713711
rs2742436	rs2742419	3	45731929	A	1	0.00249923298697865	0.961119924308408
rs2742436	rs2742420	3	45732237	A	0	9.41976354285574e-05	0.999845889028973
rs2742436	rs2673051	3	45732409	T	1	0.00236194037350813	0.973240988101476
rs2742436	rs2742422	3	45732820	A	1	0.00293350538260162	0.901430443132738
rs2742436	rs9876474	3	45733711	A	0	3.31025016034957e-05	1
rs2742436	rs17328701	3	45734258	A	1	0.00284714848351338	0.912950963297369
rs2742436	rs9877499	3	45734404	A	1	0.00250136124104406	0.958620691321429
rs2742436	rs1969624	3	45734818	T	1	0.00509624716846114	0.847469471017667
rs2742436	rs1969625	3	45734975	A	1	0.0025586345076961	0.953614896121595
rs2742436	rs1609553	3	45735142	T	1	0.00280444415989796	0.924193884006803
rs2742436	rs2673058	3	45735618	A	1	0.00291607911470739	0.904346522247445
rs2742436	rs2742426	3	45735901	A	1	0.00302657891579694	0.880686364219788
rs2742436	rs2742427	3	45736423	A	1	0.00226031876896518	0.982425384968667
rs2742436	rs2742429	3	45736913	T	0	0.00186399858874148	0.99455662025091
rs2742436	rs2742430	3	45736961	T	1	0.00201022723110772	0.990779769712736
rs2742436	rs2742432	3	45737467	T	0	7.44237581427777e-05	0.999920312787116
rs2742436	rs2673056	3	45737802	T	1	0.00274465921100674	0.93529537573168
rs2742436	rs9825559	3	45740278	T	1	0.00211400542641967	0.986750381013371
rs2742436	rs12633747	3	45740299	A	0	0.0019128519494322	0.992692621662168
rs2742436	rs9809868	3	45740410	A	1	0.00250443395879067	0.956119330080385
rs2742436	rs9829631	3	45740558	T	1	0.00295449273501729	0.895556048562051
rs2742436	rs2742435	3	45740863	A	1	0.00300436918883943	0.883690733408628
rs2742436	rs1534876	3	45741257	T	1	0.00280715177942064	0.921389439846905
rs2742436	rs2742436	3	45741397	T	1	0.00270885589729523	0.938004231628975
rs2742436	rs2673047	3	45743113	A	1	0.00335441111697951	0.858563430269696
rs2742436	rs2742437	3	45743277	A	1	0.00290872244338988	0.907255244690835
rs2742436	rs2742438	3	45743390	T	1	0.00333222725573022	0.861895657525426
rs2742436	rs2742439	3	45744248	A	1	0.00319521142737028	0.868297205068548
rs2742436	rs938363	3	45746364	T	1	0.00242795953267224	0.968489733977922
rs2742436	rs938362	3	45746365	T	1	0.00238931375004555	0.970879047727968
rs2742436	rs1969626	3	45746836	A	1	0.00281642568602882	0.915767388983398
rs2742436	rs2373047	3	45747497	A	1	0.00297598474252333	0.889643498149838
rs2742436	rs2742441	3	45748429	A	1	0.00226971473047846	0.980165066199702
rs2742436	rs2673039	3	45748435	A	1	0.00248584329243443	0.963605767600842
rs2742436	rs2673038	3	45748632	A	1	0.00305069126199493	0.877659785303991
rs2742436	rs1883096	3	45750015	T	1	0.002019161468258	0.988769542481629
rs2742436	rs6800556	3	45752229	T	1	0.00233730830487832	0.975578296406354
rs2742436	rs2742368	3	45752293	A	1	0.00281489908408671	0.918582288067484
rs2742436	rs2673036	3	45752471	T	1	0.00231705506286925	0.977895351469224
rs2742436	rs2742445	3	45752611	T	1	0.00266872804395483	0.94067295967293
rs2742436	rs1877934	3	45753295	A	1	0.00256574296297557	0.951056261613898
rs2742436	rs1877932	3	45753539	A	1	0.0026639053823539	0.943336865055283
rs2742436	rs2248991	3	45754749	A	1	0.0027934105658562	0.926987294572659
rs2742436	rs2673034	3	45755138	A	1	0.002976779998687	0.886667513407315
rs2742436	rs2742385	3	45756270	A	1	0.00342640766743974	0.855209019152717
rs2742436	rs2742386	3	45756310	A	1	0.00257235236049348	0.948490518650923
rs2742436	rs2742390	3	45756722	A	1	0.00245600684440776	0.96606177444525
rs2742436	rs2249357	3	45758381	A	1	0.00278051880696169	0.932550716520673
rs2742436	rs2673028	3	45759654	A	1	0.00315652478632592	0.871453729854874
rs2742436	rs2673025	3	45760483	A	1	0.00315536418712258	0.874609094041996
rs2742436	rs2742406	3	45760600	T	1	0.00284857012302036	0.910103814813855
rs2742436	rs9311378	3	45763135	T	1	0.00258130123514592	0.945918166290429
rs2742436	rs2742447	3	45763977	A	0	0.00168927000310639	0.998066242916923
rs2742436	rs2742452	3	45765708	T	1	0.00295805767719576	0.892601555827034
rs2742436	rs2673067	3	45770087	A	1	0.8354185742439	0.8354185742439
rs2742436	rs2673065	3	45771222	T	1	0.00431314046760996	0.851782611485277
rs2742436	rs2742462	3	45774696	A	1	0.00320633611575138	0.865101993641178
rs2742436	rs1468543	3	45776900	A	0	0.00182035266290631	0.996376972913816
rs2742436	rs9821974	3	45784963	T	0	0.00168544847662199	0.999751691393545
rs2742436	rs2742379	3	45787835	A	1	0.00221099061828361	0.984636375586951
rs2742436	rs12486907	3	45788017	A	0	4.65847112806281e-05	0.999966897498397
rs2673047	rs2742417	3	45731451	T	1	0.0069546496053058	0.842373223849206
rs2673047	rs2251954	3	45731784	T	1	0.00294088918808503	0.898496937750136
rs2673047	rs2742418	3	45731920	T	1	0.00278290314105199	0.929770197713711
rs2673047	rs2742419	3	45731929	A	1	0.00249923298697865	0.961119924308408
rs2673047	rs2742420	3	45732237	A	0	9.41976354285574e-05	0.999845889028973
rs2673047	rs2673051	3	45732409	T	1	0.00236194037350813	0.973240988101476
rs2673047	rs2742422	3	45732820	A	1	0.00293350538260162	0.901430443132738
rs2673047	rs9876474	3	45733711	A	0	3.31025016034957e-05	1
rs2673047	rs17328701	3	45734258	A	1	0.00284714848351338	0.912950963297369
rs2673047	rs9877499	3	45734404	A	1	0.00250136124104406	0.958620691321429
rs2673047	rs1969624	3	45734818	T	1	0.00509624716846114	0.847469471017667
rs2673047	rs1969625	3	45734975	A	1	0.0025586345076961	0.953614896121595
rs2673047	rs1609553	3	45735142	T	1	0.00280444415989796	0.924193884006803
rs2673047	rs2673058	3	45735618	A	1	0.00291607911470739	0.904346522247445
rs2673047	rs2742426	3	45735901	A	1	0.00302657891579694	0.880686364219788
rs2673047	rs2742427	3	45736423	A	1	0.00226031876896518	0.982425384968667
rs2673047	rs2742429	3	45736913	T	0	0.00186399858874148	0.99455662025091
rs2673047	rs2742430	3	45736961	T	1	0.00201022723110772	0.990779769712736
rs2673047	rs2742432	3	45737467	T	0	7.44237581427777e-05	0.999920312787116
rs2673047	rs2673056	3	45737802	T	1	0.00274465921100674	0.93529537573168
rs2673047	rs9825559	3	45740278	T	1	0.00211400542641967	0.986750381013371
rs2673047	rs12633747	3	45740299	A	0	0.0019128519494322	0.992692621662168
rs2673047	rs9809868	3	45740410	A	1	0.00250443395879067	0.956119330080385
rs2673047	rs9829631	3	45740558	T	1	0.00295449273501729	0.895556048562051
rs2673047	rs2742435	3	45740863	A	1	0.00300436918883943	0.883690733408628
rs2673047	rs1534876	3	45741257	T	1	0.00280715177942064	0.921389439846905
rs2673047	rs2742436	3	45741397	T	1	0.00270885589729523	0.938004231628975
rs2673047	rs2673047	3	45743113	A	1	0.00335441111697951	0.858563430269696
rs2673047	rs2742437	3	45743277	A	1	0.00290872244338988	0.907255244690835
rs2673047	rs2742438	3	45743390	T	1	0.00333222725573022	0.861895657525426
rs2673047	rs2742439	3	45744248	A	1	0.00319521142737028	0.868297205068548
rs2673047	rs938363	3	45746364	T	1	0.00242795953267224	0.968489733977922
rs2673047	rs938362	3	45746365	T	1	0.00238931375004555	0.970879047727968
rs2673047	rs1969626	3	45746836	A	1	0.00281642568602882	0.915767388983398
rs2673047	rs2373047	3	45747497	A	1	0.00297598474252333	0.889643498149838
rs2673047	rs2742441	3	45748429	A	1	0.00226971473047846	0.980165066199702
rs2673047	rs2673039	3	45748435	A	1	0.00248584329243443	0.963605767600842
rs2673047	rs2673038	3	45748632	A	1	0.00305069126199493	0.877659785303991
rs2673047	rs1883096	3	45750015	T	1	0.002019161468258	0.988769542481629
rs2673047	rs6800556	3	45752229	T	1	0.00233730830487832	0.975578296406354
rs2673047	rs2742368	3	45752293	A	1	0.00281489908408671	0.918582288067484
rs2673047	rs2673036	3	45752471	T	1	0.00231705506286925	0.977895351469224
rs2673047	rs2742445	3	45752611	T	1	0.00266872804395483	0.94067295967293
rs2673047	rs1877934	3	45753295	A	1	0.00256574296297557	0.951056261613898
rs2673047	rs1877932	3	45753539	A	1	0.0026639053823539	0.943336865055283
rs2673047	rs2248991	3	45754749	A	1	0.0027934105658562	0.926987294572659
rs2673047	rs2673034	3	45755138	A	1	0.002976779998687	0.886667513407315
rs2673047	rs2742385	3	45756270	A	1	0.00342640766743974	0.855209019152717
rs2673047	rs2742386	3	45756310	A	1	0.00257235236049348	0.948490518650923
rs2673047	rs2742390	3	45756722	A	1	0.00245600684440776	0.96606177444525
rs2673047	rs2249357	3	45758381	A	1	0.00278051880696169	0.932550716520673
rs2673047	rs2673028	3	45759654	A	1	0.00315652478632592	0.871453729854874
rs2673047	rs2673025	3	45760483	A	1	0.00315536418712258	0.874609094041996
rs2673047	rs2742406	3	45760600	T	1	0.00284857012302036	0.910103814813855
rs2673047	rs9311378	3	45763135	T	1	0.00258130123514592	0.945918166290429
rs2673047	rs2742447	3	45763977	A	0	0.00168927000310639	0.998066242916923
rs2673047	rs2742452	3	45765708	T	1	0.00295805767719576	0.892601555827034
rs2673047	rs2673067	3	45770087	A	1	0.8354185742439	0.8354185742439
rs2673047	rs2673065	3	45771222	T	1	0.00431314046760996	0.851782611485277
rs2673047	rs2742462	3	45774696	A	1	0.00320633611575138	0.865101993641178
rs2673047	rs1468543	3	45776900	A	0	0.00182035266290631	0.996376972913816
rs2673047	rs9821974	3	45784963	T	0	0.00168544847662199	0.999751691393545
rs2673047	rs2742379	3	45787835	A	1	0.00221099061828361	0.984636375586951
rs2673047	rs12486907	3	45788017	A	0	4.65847112806281e-05	0.999966897498397
rs2742437	rs2742417	3	45731451	T	1	0.0069546496053058	0.842373223849206
rs2742437	rs2251954	3	45731784	T	1	0.00294088918808503	0.898496937750136
rs2742437	rs2742418	3	45731920	T	1	0.00278290314105199	0.929770197713711
rs2742437	rs2742419	3	45731929	A	1	0.00249923298697865	0.961119924308408
rs2742437	rs2742420	3	45732237	A	0	9.41976354285574e-05	0.999845889028973
rs2742437	rs2673051	3	45732409	T	1	0.00236194037350813	0.973240988101476
rs2742437	rs2742422	3	45732820	A	1	0.00293350538260162	0.901430443132738
rs2742437	rs9876474	3	45733711	A	0	3.31025016034957e-05	1
rs2742437	rs17328701	3	45734258	A	1	0.00284714848351338	0.912950963297369
rs2742437	rs9877499	3	45734404	A	1	0.00250136124104406	0.958620691321429
rs2742437	rs1969624	3	45734818	T	1	0.00509624716846114	0.847469471017667
rs2742437	rs1969625	3	45734975	A	1	0.0025586345076961	0.953614896121595
rs2742437	rs1609553	3	45735142	T	1	0.00280444415989796	0.924193884006803
rs2742437	rs2673058	3	45735618	A	1	0.00291607911470739	0.904346522247445
rs2742437	rs2742426	3	45735901	A	1	0.00302657891579694	0.880686364219788
rs2742437	rs2742427	3	45736423	A	1	0.00226031876896518	0.982425384968667
rs2742437	rs2742429	3	45736913	T	0	0.00186399858874148	0.99455662025091
rs2742437	rs2742430	3	45736961	T	1	0.00201022723110772	0.990779769712736
rs2742437	rs2742432	3	45737467	T	0	7.44237581427777e-05	0.999920312787116
rs2742437	rs2673056	3	45737802	T	1	0.00274465921100674	0.93529537573168
rs2742437	rs9825559	3	45740278	T	1	0.00211400542641967	0.986750381013371
rs2742437	rs12633747	3	45740299	A	0	0.0019128519494322	0.992692621662168
rs2742437	rs9809868	3	45740410	A	1	0.00250443395879067	0.956119330080385
rs2742437	rs9829631	3	45740558	T	1	0.00295449273501729	0.895556048562051
rs2742437	rs2742435	3	45740863	A	1	0.00300436918883943	0.883690733408628
rs2742437	rs1534876	3	45741257	T	1	0.00280715177942064	0.921389439846905
rs2742437	rs2742436	3	45741397	T	1	0.00270885589729523	0.938004231628975
rs2742437	rs2673047	3	45743113	A	1	0.00335441111697951	0.858563430269696
rs2742437	rs2742437	3	45743277	A	1	0.00290872244338988	0.907255244690835
rs2742437	rs2742438	3	45743390	T	1	0.00333222725573022	0.861895657525426
rs2742437	rs2742439	3	45744248	A	1	0.00319521142737028	0.868297205068548
rs2742437	rs938363	3	45746364	T	1	0.00242795953267224	0.968489733977922
rs2742437	rs938362	3	45746365	T	1	0.00238931375004555	0.970879047727968
rs2742437	rs1969626	3	45746836	A	1	0.00281642568602882	0.915767388983398
rs2742437	rs2373047	3	45747497	A	1	0.00297598474252333	0.889643498149838
rs2742437	rs2742441	3	45748429	A	1	0.00226971473047846	0.980165066199702
rs2742437	rs2673039	3	45748435	A	1	0.00248584329243443	0.963605767600842
rs2742437	rs2673038	3	45748632	A	1	0.00305069126199493	0.877659785303991
rs2742437	rs1883096	3	45750015	T	1	0.002019161468258	0.988769542481629
rs2742437	rs6800556	3	45752229	T	1	0.00233730830487832	0.975578296406354
rs2742437	rs2742368	3	45752293	A	1	0.00281489908408671	0.918582288067484
rs2742437	rs2673036	3	45752471	T	1	0.00231705506286925	0.977895351469224
rs2742437	rs2742445	3	45752611	T	1	0.00266872804395483	0.94067295967293
rs2742437	rs1877934	3	45753295	A	1	0.00256574296297557	0.951056261613898
rs2742437	rs1877932	3	45753539	A	1	0.0026639053823539	0.943336865055283
rs2742437	rs2248991	3	45754749	A	1	0.0027934105658562	0.926987294572659
rs2742437	rs2673034	3	45755138	A	1	0.002976779998687	0.886667513407315
rs2742437	rs2742385	3	45756270	A	1	0.00342640766743974	0.855209019152717
rs2742437	rs2742386	3	45756310	A	1	0.00257235236049348	0.948490518650923
rs2742437	rs2742390	3	45756722	A	1	0.00245600684440776	0.96606177444525
rs2742437	rs2249357	3	45758381	A	1	0.00278051880696169	0.932550716520673
rs2742437	rs2673028	3	45759654	A	1	0.00315652478632592	0.871453729854874
rs2742437	rs2673025	3	45760483	A	1	0.00315536418712258	0.874609094041996
rs2742437	rs2742406	3	45760600	T	1	0.00284857012302036	0.910103814813855
rs2742437	rs9311378	3	45763135	T	1	0.00258130123514592	0.945918166290429
rs2742437	rs2742447	3	45763977	A	0	0.00168927000310639	0.998066242916923
rs2742437	rs2742452	3	45765708	T	1	0.00295805767719576	0.892601555827034
rs2742437	rs2673067	3	45770087	A	1	0.8354185742439	0.8354185742439
rs2742437	rs2673065	3	45771222	T	1	0.00431314046760996	0.851782611485277
rs2742437	rs2742462	3	45774696	A	1	0.00320633611575138	0.865101993641178
rs2742437	rs1468543	3	45776900	A	0	0.00182035266290631	0.996376972913816
rs2742437	rs9821974	3	45784963	T	0	0.00168544847662199	0.999751691393545
rs2742437	rs2742379	3	45787835	A	1	0.00221099061828361	0.984636375586951
rs2742437	rs12486907	3	45788017	A	0	4.65847112806281e-05	0.999966897498397
rs2742438	rs2742417	3	45731451	T	1	0.0069546496053058	0.842373223849206
rs2742438	rs2251954	3	45731784	T	1	0.00294088918808503	0.898496937750136
rs2742438	rs2742418	3	45731920	T	1	0.00278290314105199	0.929770197713711
rs2742438	rs2742419	3	45731929	A	1	0.00249923298697865	0.961119924308408
rs2742438	rs2742420	3	45732237	A	0	9.41976354285574e-05	0.999845889028973
rs2742438	rs2673051	3	45732409	T	1	0.00236194037350813	0.973240988101476
rs2742438	rs2742422	3	45732820	A	1	0.00293350538260162	0.901430443132738
rs2742438	rs9876474	3	45733711	A	0	3.31025016034957e-05	1
rs2742438	rs17328701	3	45734258	A	1	0.00284714848351338	0.912950963297369
rs2742438	rs9877499	3	45734404	A	1	0.00250136124104406	0.958620691321429
rs2742438	rs1969624	3	45734818	T	1	0.00509624716846114	0.847469471017667
rs2742438	rs1969625	3	45734975	A	1	0.0025586345076961	0.953614896121595
rs2742438	rs1609553	3	45735142	T	1	0.00280444415989796	0.924193884006803
rs2742438	rs2673058	3	45735618	A	1	0.00291607911470739	0.904346522247445
rs2742438	rs2742426	3	45735901	A	1	0.00302657891579694	0.880686364219788
rs2742438	rs2742427	3	45736423	A	1	0.00226031876896518	0.982425384968667
rs2742438	rs2742429	3	45736913	T	0	0.00186399858874148	0.99455662025091
rs2742438	rs2742430	3	45736961	T	1	0.00201022723110772	0.990779769712736
rs2742438	rs2742432	3	45737467	T	0	7.44237581427777e-05	0.999920312787116
rs2742438	rs2673056	3	45737802	T	1	0.00274465921100674	0.93529537573168
rs2742438	rs9825559	3	45740278	T	1	0.00211400542641967	0.986750381013371
rs2742438	rs12633747	3	45740299	A	0	0.0019128519494322	0.992692621662168
rs2742438	rs9809868	3	45740410	A	1	0.00250443395879067	0.956119330080385
rs2742438	rs9829631	3	45740558	T	1	0.00295449273501729	0.895556048562051
rs2742438	rs2742435	3	45740863	A	1	0.00300436918883943	0.883690733408628
rs2742438	rs1534876	3	45741257	T	1	0.00280715177942064	0.921389439846905
rs2742438	rs2742436	3	45741397	T	1	0.00270885589729523	0.938004231628975
rs2742438	rs2673047	3	45743113	A	1	0.00335441111697951	0.858563430269696
rs2742438	rs2742437	3	45743277	A	1	0.00290872244338988	0.907255244690835
rs2742438	rs2742438	3	45743390	T	1	0.00333222725573022	0.861895657525426
rs2742438	rs2742439	3	45744248	A	1	0.00319521142737028	0.868297205068548
rs2742438	rs938363	3	45746364	T	1	0.00242795953267224	0.968489733977922
[truncated: 2,212 more rows]
