# Supplementary material for: Genetic evidence that advanced COVID-19 accelerates longitudinal brain atrophy: A Mendelian randomization study
Source: Medicine (Baltimore). 2026 Jun 26;105(26):e49310. doi: 10.1097/MD.0000000000049310 (PMC13313741; doi:10.1097/MD.0000000000049310)
Supplement: Supplementary file 7 [file medi-105-e49310-s007.xls]

## Sheet: Sheet1
sTable 9. Two-step MR results
Exposure→Mediate						Mediate→Outcome				Exposure→Outcome			Proportion
Exposure	Mediate	Type	b	se	pval	outcome	b	se	pval	b	se	pval
Hospitalization	Myeloid Dendritic Cell %Dendritic Cell	Immune trait	0.149966429386206	0.0617006957781596	0.0150760584239934	Total brain longitudinal change	-208.64	106.341539630292	0.0497653162925309	-177.676	89.6995994289856	0.049875816847774487	0.176101
Hospitalization	4-allylcatechol sulfate levels	Metabolite	0.0784726150348273	0.0335541157640555	0.0193515756281722	Total brain longitudinal change	-550.883	267.672478856731	0.0395853122670419	-177.676	89.6995994289856	0.049875816847774487	0.243304
Hospitalization	Mannose to trans-4-hydroxyproline ratio	Metabolite	0.0766654072168987	0.0359245006568499	0.0328370327326858	Total brain longitudinal change	-471.079	228.769052834885	0.0394759289739903	-177.676	89.6995994289856	0.049875816847774487	0.203266
Hospitalization	N1-methylinosine levels	Metabolite	-0.0776311	0.0313249903041599	0.013202968649028	Total brain longitudinal change	437.347129271588	199.678858287373	0.028505925751977	-177.676	89.6995994289856	0.049875816847774487	0.191088
Hospitalization	Serine levels	Metabolite	0.0651328350950598	0.0325723978803374	0.0455399296937726	Total brain longitudinal change	-319.624	133.12537590824	0.0163537990377571	-177.676	89.6995994289856	0.049875816847774487	0.117168
Hospitalization	IGFBP2	Protein	0.0364524318223333	0.0185832804561269	0.0498124024595547	Total brain longitudinal change	-3581.15	1722.24647887324	0.037585195083173	-177.676	89.6995994289856	0.049875816847774487	0.734718
Severity	Adenosine 5'-diphosphate (ADP) to 2'-deoxyuridine ratio	Metabolite	-0.065549	0.0314074534311266	0.0368833448181654	Total brain longitudinal change	701.246927021876	181.025523164875	0.000107175041354355	-262.405	128.691452169504	0.0414476131189169	0.175172
Severity	N1-methylinosine levels	Metabolite	-0.0519985	0.0218301765976472	0.0172209210637385	Total brain longitudinal change	437.347129271588	199.678858287373	0.028505925751977	-262.405	128.691452169504	0.0414476131189169	0.0866653
Severity	Serine levels	Metabolite	0.0471433728863529	0.0226515312256815	0.0374115399409779	Total brain longitudinal change	-319.624	133.12537590824	0.0163537990377571	-262.405	128.691452169504	0.0414476131189169	0.0574232
Severity	X-12847 levels	Metabolite	-0.0600253	0.0267831596862689	0.0250158167434232	Total brain longitudinal change	547.377286217859	224.804021866231	0.0148955443736688	-262.405	128.691452169504	0.0414476131189169	0.125213
Severity	IGFBP2	Protein	0.0279326195149636	0.0128099494925041	0.0292173863681286	Total brain longitudinal change	-3581.15	1722.24647887324	0.037585195083173	-262.405	128.691452169504	0.0414476131189169	0.381208
