# Supplementary material for: Genetic evidence that advanced COVID-19 accelerates longitudinal brain atrophy: A Mendelian randomization study
Source: Medicine (Baltimore). 2026 Jun 26;105(26):e49310. doi: 10.1097/MD.0000000000049310 (PMC13313741; doi:10.1097/MD.0000000000049310)
Supplement: Supplementary file 8 [file medi-105-e49310-s008.xls]

## Sheet: Sheet1
sTable 4. Heterogeneity test results
id.exposure	outcome	method	Q	Q_df	Q_pval
Susceptibility	Amygdala	MR Egger	11.925943804384	9	0.217516517649182
Susceptibility	Amygdala	Inverse variance weighted	11.9837783449132	10	0.28614362340513
Susceptibility	Caudate	MR Egger	11.5458699003536	9	0.240137802632635
Susceptibility	Caudate	Inverse variance weighted	12.4126817136373	10	0.258385981948466
Susceptibility	Cerebellum GM	MR Egger	12.9922518787748	9	0.162957169978749
Susceptibility	Cerebellum GM	Inverse variance weighted	13.0659191508204	10	0.220009529237402
Susceptibility	Cerebellum WM	MR Egger	13.7884001444809	9	0.130053840291112
Susceptibility	Cerebellum WM	Inverse variance weighted	15.2621743249826	10	0.122791787246278
Susceptibility	Cerebral WM	MR Egger	7.07838471911891	9	0.628958601471482
Susceptibility	Cerebral WM	Inverse variance weighted	7.08654749314444	10	0.717249862311414
Susceptibility	Cortical GM	MR Egger	6.77566995103771	9	0.660462387366386
Susceptibility	Cortical GM	Inverse variance weighted	7.09184782743235	10	0.716746442118099
Susceptibility	Hippocampus	MR Egger	10.4502784930022	9	0.315276360087377
Susceptibility	Hippocampus	Inverse variance weighted	10.6649224966629	10	0.384212331465345
Susceptibility	Lateral ventricles	MR Egger	5.8960492969539	9	0.750275385660388
Susceptibility	Lateral ventricles	Inverse variance weighted	7.04972163955408	10	0.720742737450289
Susceptibility	Mean thickness	MR Egger	7.54412520441178	9	0.580656902823024
Susceptibility	Mean thickness	Inverse variance weighted	8.91800926309194	10	0.539902124611896
Susceptibility	Nucleus accumbens	MR Egger	6.97960690227834	9	0.639242721384086
Susceptibility	Nucleus accumbens	Inverse variance weighted	7.27583145250854	10	0.699173357004714
Susceptibility	Pallidum	MR Egger	6.52509795634812	9	0.686428991841401
Susceptibility	Pallidum	Inverse variance weighted	7.58154959436207	10	0.669636157222256
Susceptibility	Putamen	MR Egger	4.09245595430652	9	0.905222505128065
Susceptibility	Putamen	Inverse variance weighted	4.34708483564892	10	0.930334090686026
Susceptibility	Surface area	MR Egger	8.21649375599283	9	0.512484848831018
Susceptibility	Surface area	Inverse variance weighted	9.84111458196092	10	0.454541824262917
Susceptibility	Thalamus	MR Egger	2.3266896668019	9	0.985187033179454
Susceptibility	Thalamus	Inverse variance weighted	3.46633292663054	10	0.968229172825899
Susceptibility	Total brain	MR Egger	6.4740439489644	9	0.691694972720221
Susceptibility	Total brain	Inverse variance weighted	6.91203189671736	10	0.733722770394865
Severity	Amygdala	MR Egger	13.1023558453935	18	0.785456771115442
Severity	Amygdala	Inverse variance weighted	13.3861203964004	19	0.818231108266281
Severity	Caudate	MR Egger	22.4267666933133	18	0.213587843891775
Severity	Caudate	Inverse variance weighted	25.0707371382548	19	0.158226969038229
Severity	Cerebellum GM	MR Egger	15.4360320620076	18	0.631842228519626
Severity	Cerebellum GM	Inverse variance weighted	16.5485833131503	19	0.620420753891302
Severity	Cerebellum WM	MR Egger	19.8454636722925	18	0.341586869295101
Severity	Cerebellum WM	Inverse variance weighted	22.9602	19	0.239098184095355
Severity	Cerebral WM	MR Egger	18.0988821951484	18	0.449156581038389
Severity	Cerebral WM	Inverse variance weighted	18.0990117534609	19	0.515833786724786
Severity	Cortical GM	MR Egger	13.3588871756097	18	0.769826822129703
Severity	Cortical GM	Inverse variance weighted	13.651682662497	19	0.803604622878065
Severity	Hippocampus	MR Egger	16.7041705309962	18	0.543524902870373
Severity	Hippocampus	Inverse variance weighted	16.7061536034069	19	0.60976766970335
Severity	Lateral ventricles	MR Egger	10.282942774563	18	0.922278466250932
Severity	Lateral ventricles	Inverse variance weighted	11.4797190597564	19	0.906645698662121
Severity	Mean thickness	MR Egger	16.5882448582274	18	0.5515643579008
Severity	Mean thickness	Inverse variance weighted	17.9089075561958	19	0.528530613753722
Severity	Nucleus accumbens	MR Egger	15.6704305188178	18	0.615535930702806
Severity	Nucleus accumbens	Inverse variance weighted	17.5179180781353	19	0.554823825914815
Severity	Pallidum	MR Egger	20.2808309796915	18	0.317233013392812
Severity	Pallidum	Inverse variance weighted	21.2130074514605	19	0.325151371268955
Severity	Putamen	MR Egger	19.2463929017992	18	0.376800521362717
Severity	Putamen	Inverse variance weighted	19.2466922896061	19	0.44111634095949
Severity	Surface area	MR Egger	15.2420103892629	18	0.645288193143091
Severity	Surface area	Inverse variance weighted	15.8879457050457	19	0.664740838137665
Severity	Thalamus	MR Egger	14.9931680030827	18	0.662436179860152
Severity	Thalamus	Inverse variance weighted	16.5109085976238	19	0.622964800249118
Severity	Total brain	MR Egger	20.5017941085334	18	0.305288546733106
Severity	Total brain	Inverse variance weighted	20.5484146191672	19	0.362280688981672
Hospitalization	Amygdala	MR Egger	13.7152574201273	19	0.800030044462313
Hospitalization	Amygdala	Inverse variance weighted	13.7875201480234	20	0.84110363176553
Hospitalization	Caudate	MR Egger	20.128246038835	19	0.386898485866501
Hospitalization	Caudate	Inverse variance weighted	21.4381890570705	20	0.371756616740034
Hospitalization	Cerebellum GM	MR Egger	13.7459957350401	19	0.79829191582319
Hospitalization	Cerebellum GM	Inverse variance weighted	13.7829661971812	20	0.841327312047962
Hospitalization	Cerebellum WM	MR Egger	16.4629869329422	19	0.626198723091289
Hospitalization	Cerebellum WM	Inverse variance weighted	17.9181774168531	20	0.592798370288208
Hospitalization	Cerebral WM	MR Egger	17.5608595609224	19	0.551926674815507
Hospitalization	Cerebral WM	Inverse variance weighted	17.6501010656808	20	0.610445636551932
Hospitalization	Cortical GM	MR Egger	12.4381901244981	19	0.866050911862742
Hospitalization	Cortical GM	Inverse variance weighted	12.7933645846735	20	0.886072718025522
Hospitalization	Hippocampus	MR Egger	18.4679988931352	19	0.491408124116415
Hospitalization	Hippocampus	Inverse variance weighted	18.4764735272728	20	0.556051738415595
Hospitalization	Lateral ventricles	MR Egger	13.8397899231826	19	0.792949287534271
Hospitalization	Lateral ventricles	Inverse variance weighted	13.8938729939721	20	0.835835779489751
Hospitalization	Mean thickness	MR Egger	17.9361558714359	19	0.52670668624101
Hospitalization	Mean thickness	Inverse variance weighted	20.0693645830065	20	0.453598205503264
Hospitalization	Nucleus accumbens	MR Egger	21.0119183227853	19	0.336142725272643
Hospitalization	Nucleus accumbens	Inverse variance weighted	22.449806822401	20	0.316609872546888
Hospitalization	Pallidum	MR Egger	21.0032017861994	19	0.336624013229546
Hospitalization	Pallidum	Inverse variance weighted	21.6431844016501	20	0.360182000350283
Hospitalization	Putamen	MR Egger	12.8643795223579	19	0.845440815284318
Hospitalization	Putamen	Inverse variance weighted	12.8964102720293	20	0.881784222669931
Hospitalization	Surface area	MR Egger	14.3827767640258	19	0.760937593633417
Hospitalization	Surface area	Inverse variance weighted	17.3839744595673	20	0.627918236626327
Hospitalization	Thalamus	MR Egger	8.94450741512366	19	0.97438973857742
Hospitalization	Thalamus	Inverse variance weighted	11.1649161317211	20	0.94183306437151
Hospitalization	Total brain	MR Egger	14.8949999213671	19	0.729247139748147
Hospitalization	Total brain	Inverse variance weighted	14.9125198434911	20	0.781391163750534
