# Supplementary material for: Genetic evidence that advanced COVID-19 accelerates longitudinal brain atrophy: A Mendelian randomization study
Source: Medicine (Baltimore). 2026 Jun 26;105(26):e49310. doi: 10.1097/MD.0000000000049310 (PMC13313741; doi:10.1097/MD.0000000000049310)
Supplement: Supplementary file 9 [file medi-105-e49310-s009.xls]

## Sheet: Sheet1
sTable 6. Significant shared SNPs between COVID-19 phenotypes and total brain longitudinal change by MTAG after clumping
COVID-19 hospitalization & Total brain longitudinal change
rsid	chr	bp	effect_allele	other_allele	eaf	beta	se	z	pval
rs117169628	16	89262657	A	G	0.14055	0.00998276338768835	0.00140614472956499	7.09938541730099	1.25312890586718e-12
rs368565	19	49201217	T	C	0.45835	0.00561283674439598	0.000980839087773836	5.72248477284401	1.04977255968241e-08
rs2248202	21	34603880	A	C	0.6614	0.00783977442878743	0.00103271428434042	7.59142634866775	3.16402998337417e-14
rs2673067	3	45770087	A	C	0.4848	0.00696818076356229	0.000977882160965863	7.12578779091313	1.0348705601118e-12
rs3132489	6	31242674	T	C	0.50815	-0.00647783	0.000977560069325415	-6.62652	3.43682530538196e-11
COVID-19 severity & Total brain longitudinal change
rsid	chr	bp	effect_allele	other_allele	eaf	beta	se	z	pval
rs117169628	16	89262657	A	G	0.13705	0.014530617741895	0.00196393006945416	7.39874497971991	1.37477579663299e-13
rs892188	19	10409793	T	C	0.38765	-0.0087883	0.00138624055721414	-6.33967	2.30265085038633e-10
rs368565	19	49201217	T	C	0.46895	0.00993346054352328	0.00135340376218654	7.33961351450283	2.14211517406057e-13
rs2248202	21	34603880	A	C	0.65405	0.0100766344940391	0.00141986225294234	7.09690991020964	1.27577160588636e-12
rs2673067	3	45770087	A	C	0.4828	0.00957137581770989	0.00135159154787515	7.08155939030332	1.42541254900764e-12
rs1065076	6	31477681	A	G	0.27085	0.00841449768719797	0.00151979669609812	5.53659427527451	3.08409863032104e-08
