# Supplementary material for: Genetic evidence that advanced COVID-19 accelerates longitudinal brain atrophy: A Mendelian randomization study
Source: Medicine (Baltimore). 2026 Jun 26;105(26):e49310. doi: 10.1097/MD.0000000000049310 (PMC13313741; doi:10.1097/MD.0000000000049310)
Supplement: Supplementary file 10 [file medi-105-e49310-s010.xls]

## Sheet: Sheet1
sTable 8. FM-summary results for MTAG-identified significant locus between COVID-19 hospitalization and total brain longitudinal change
index_SNP	SNP	CHR	BP	A1	inCredible	probNorm	cumSum
rs36099289	rs36099289	16	89164974	A	0	3.91676085916337e-06	1
rs36099289	rs55974015	16	89181325	T	0	1.43429570136731e-05	0.999938461543028
rs36099289	rs7500326	16	89187954	T	0	5.8404807477184e-06	0.99997558476355
rs36099289	rs7501421	16	89189556	T	0	7.55041905410736e-06	0.999957334834604
rs36099289	rs59501746	16	89191270	T	0	6.48608234901797e-06	0.999963820916953
rs36099289	rs60524679	16	89192519	T	0	5.69268001966558e-06	0.999981277443569
rs36099289	rs74036125	16	89193259	A	0	1.1322872522359e-05	0.99994978441555
rs36099289	rs74036126	16	89195932	T	0	5.92336584863524e-06	0.999969744282802
rs36099289	rs57137022	16	89196093	A	0	4.5377184627402e-06	0.999996083239141
rs36099289	rs11646135	16	89199108	A	0	0.000280874692170011	0.999470775426101
rs36099289	rs11647590	16	89200157	A	0	2.85551738516916e-05	0.999882706921671
rs36099289	rs71395387	16	89200228	A	0	3.66452462579531e-05	0.999854151747819
rs36099289	rs34007589	16	89201395	T	0	4.26667468855905e-05	0.999817506501561
rs36099289	rs12930806	16	89203073	T	0	2.19154835731684e-05	0.999904622405244
rs36099289	rs12922653	16	89204826	A	0	1.94961807699314e-05	0.999924118586014
rs36099289	rs34022105	16	89229598	A	0	0.000161249435979766	0.999632024862081
rs36099289	rs12922670	16	89234948	A	0	0.000142814892594893	0.999774839754676
rs36099289	rs117169628	16	89262657	A	1	0.999189900733931	0.999189900733931
rs36099289	rs11642110	16	89278563	A	0	5.43285585074737e-06	0.99998671029942
rs36099289	rs117159335	16	89284873	A	0	4.83522125810135e-06	0.999991545520678
rs55974015	rs36099289	16	89164974	A	0	3.91676085916337e-06	1
rs55974015	rs55974015	16	89181325	T	0	1.43429570136731e-05	0.999938461543028
rs55974015	rs7500326	16	89187954	T	0	5.8404807477184e-06	0.99997558476355
rs55974015	rs7501421	16	89189556	T	0	7.55041905410736e-06	0.999957334834604
rs55974015	rs59501746	16	89191270	T	0	6.48608234901797e-06	0.999963820916953
rs55974015	rs60524679	16	89192519	T	0	5.69268001966558e-06	0.999981277443569
rs55974015	rs74036125	16	89193259	A	0	1.1322872522359e-05	0.99994978441555
rs55974015	rs74036126	16	89195932	T	0	5.92336584863524e-06	0.999969744282802
rs55974015	rs57137022	16	89196093	A	0	4.5377184627402e-06	0.999996083239141
rs55974015	rs11646135	16	89199108	A	0	0.000280874692170011	0.999470775426101
rs55974015	rs11647590	16	89200157	A	0	2.85551738516916e-05	0.999882706921671
rs55974015	rs71395387	16	89200228	A	0	3.66452462579531e-05	0.999854151747819
rs55974015	rs34007589	16	89201395	T	0	4.26667468855905e-05	0.999817506501561
rs55974015	rs12930806	16	89203073	T	0	2.19154835731684e-05	0.999904622405244
rs55974015	rs12922653	16	89204826	A	0	1.94961807699314e-05	0.999924118586014
rs55974015	rs34022105	16	89229598	A	0	0.000161249435979766	0.999632024862081
rs55974015	rs12922670	16	89234948	A	0	0.000142814892594893	0.999774839754676
rs55974015	rs117169628	16	89262657	A	1	0.999189900733931	0.999189900733931
rs55974015	rs11642110	16	89278563	A	0	5.43285585074737e-06	0.99998671029942
rs55974015	rs117159335	16	89284873	A	0	4.83522125810135e-06	0.999991545520678
rs7500326	rs36099289	16	89164974	A	0	3.91676085916337e-06	1
rs7500326	rs55974015	16	89181325	T	0	1.43429570136731e-05	0.999938461543028
rs7500326	rs7500326	16	89187954	T	0	5.8404807477184e-06	0.99997558476355
rs7500326	rs7501421	16	89189556	T	0	7.55041905410736e-06	0.999957334834604
rs7500326	rs59501746	16	89191270	T	0	6.48608234901797e-06	0.999963820916953
rs7500326	rs60524679	16	89192519	T	0	5.69268001966558e-06	0.999981277443569
rs7500326	rs74036125	16	89193259	A	0	1.1322872522359e-05	0.99994978441555
rs7500326	rs74036126	16	89195932	T	0	5.92336584863524e-06	0.999969744282802
rs7500326	rs57137022	16	89196093	A	0	4.5377184627402e-06	0.999996083239141
rs7500326	rs11646135	16	89199108	A	0	0.000280874692170011	0.999470775426101
rs7500326	rs11647590	16	89200157	A	0	2.85551738516916e-05	0.999882706921671
rs7500326	rs71395387	16	89200228	A	0	3.66452462579531e-05	0.999854151747819
rs7500326	rs34007589	16	89201395	T	0	4.26667468855905e-05	0.999817506501561
rs7500326	rs12930806	16	89203073	T	0	2.19154835731684e-05	0.999904622405244
rs7500326	rs12922653	16	89204826	A	0	1.94961807699314e-05	0.999924118586014
rs7500326	rs34022105	16	89229598	A	0	0.000161249435979766	0.999632024862081
rs7500326	rs12922670	16	89234948	A	0	0.000142814892594893	0.999774839754676
rs7500326	rs117169628	16	89262657	A	1	0.999189900733931	0.999189900733931
rs7500326	rs11642110	16	89278563	A	0	5.43285585074737e-06	0.99998671029942
rs7500326	rs117159335	16	89284873	A	0	4.83522125810135e-06	0.999991545520678
rs7501421	rs36099289	16	89164974	A	0	3.91676085916337e-06	1
rs7501421	rs55974015	16	89181325	T	0	1.43429570136731e-05	0.999938461543028
rs7501421	rs7500326	16	89187954	T	0	5.8404807477184e-06	0.99997558476355
rs7501421	rs7501421	16	89189556	T	0	7.55041905410736e-06	0.999957334834604
rs7501421	rs59501746	16	89191270	T	0	6.48608234901797e-06	0.999963820916953
rs7501421	rs60524679	16	89192519	T	0	5.69268001966558e-06	0.999981277443569
rs7501421	rs74036125	16	89193259	A	0	1.1322872522359e-05	0.99994978441555
rs7501421	rs74036126	16	89195932	T	0	5.92336584863524e-06	0.999969744282802
rs7501421	rs57137022	16	89196093	A	0	4.5377184627402e-06	0.999996083239141
rs7501421	rs11646135	16	89199108	A	0	0.000280874692170011	0.999470775426101
rs7501421	rs11647590	16	89200157	A	0	2.85551738516916e-05	0.999882706921671
rs7501421	rs71395387	16	89200228	A	0	3.66452462579531e-05	0.999854151747819
rs7501421	rs34007589	16	89201395	T	0	4.26667468855905e-05	0.999817506501561
rs7501421	rs12930806	16	89203073	T	0	2.19154835731684e-05	0.999904622405244
rs7501421	rs12922653	16	89204826	A	0	1.94961807699314e-05	0.999924118586014
rs7501421	rs34022105	16	89229598	A	0	0.000161249435979766	0.999632024862081
rs7501421	rs12922670	16	89234948	A	0	0.000142814892594893	0.999774839754676
rs7501421	rs117169628	16	89262657	A	1	0.999189900733931	0.999189900733931
rs7501421	rs11642110	16	89278563	A	0	5.43285585074737e-06	0.99998671029942
rs7501421	rs117159335	16	89284873	A	0	4.83522125810135e-06	0.999991545520678
rs59501746	rs36099289	16	89164974	A	0	3.91676085916337e-06	1
rs59501746	rs55974015	16	89181325	T	0	1.43429570136731e-05	0.999938461543028
rs59501746	rs7500326	16	89187954	T	0	5.8404807477184e-06	0.99997558476355
rs59501746	rs7501421	16	89189556	T	0	7.55041905410736e-06	0.999957334834604
rs59501746	rs59501746	16	89191270	T	0	6.48608234901797e-06	0.999963820916953
rs59501746	rs60524679	16	89192519	T	0	5.69268001966558e-06	0.999981277443569
rs59501746	rs74036125	16	89193259	A	0	1.1322872522359e-05	0.99994978441555
rs59501746	rs74036126	16	89195932	T	0	5.92336584863524e-06	0.999969744282802
rs59501746	rs57137022	16	89196093	A	0	4.5377184627402e-06	0.999996083239141
rs59501746	rs11646135	16	89199108	A	0	0.000280874692170011	0.999470775426101
rs59501746	rs11647590	16	89200157	A	0	2.85551738516916e-05	0.999882706921671
rs59501746	rs71395387	16	89200228	A	0	3.66452462579531e-05	0.999854151747819
rs59501746	rs34007589	16	89201395	T	0	4.26667468855905e-05	0.999817506501561
rs59501746	rs12930806	16	89203073	T	0	2.19154835731684e-05	0.999904622405244
rs59501746	rs12922653	16	89204826	A	0	1.94961807699314e-05	0.999924118586014
rs59501746	rs34022105	16	89229598	A	0	0.000161249435979766	0.999632024862081
rs59501746	rs12922670	16	89234948	A	0	0.000142814892594893	0.999774839754676
rs59501746	rs117169628	16	89262657	A	1	0.999189900733931	0.999189900733931
rs59501746	rs11642110	16	89278563	A	0	5.43285585074737e-06	0.99998671029942
rs59501746	rs117159335	16	89284873	A	0	4.83522125810135e-06	0.999991545520678
rs60524679	rs36099289	16	89164974	A	0	3.91676085916337e-06	1
rs60524679	rs55974015	16	89181325	T	0	1.43429570136731e-05	0.999938461543028
rs60524679	rs7500326	16	89187954	T	0	5.8404807477184e-06	0.99997558476355
rs60524679	rs7501421	16	89189556	T	0	7.55041905410736e-06	0.999957334834604
rs60524679	rs59501746	16	89191270	T	0	6.48608234901797e-06	0.999963820916953
rs60524679	rs60524679	16	89192519	T	0	5.69268001966558e-06	0.999981277443569
rs60524679	rs74036125	16	89193259	A	0	1.1322872522359e-05	0.99994978441555
rs60524679	rs74036126	16	89195932	T	0	5.92336584863524e-06	0.999969744282802
rs60524679	rs57137022	16	89196093	A	0	4.5377184627402e-06	0.999996083239141
rs60524679	rs11646135	16	89199108	A	0	0.000280874692170011	0.999470775426101
rs60524679	rs11647590	16	89200157	A	0	2.85551738516916e-05	0.999882706921671
rs60524679	rs71395387	16	89200228	A	0	3.66452462579531e-05	0.999854151747819
rs60524679	rs34007589	16	89201395	T	0	4.26667468855905e-05	0.999817506501561
rs60524679	rs12930806	16	89203073	T	0	2.19154835731684e-05	0.999904622405244
rs60524679	rs12922653	16	89204826	A	0	1.94961807699314e-05	0.999924118586014
rs60524679	rs34022105	16	89229598	A	0	0.000161249435979766	0.999632024862081
rs60524679	rs12922670	16	89234948	A	0	0.000142814892594893	0.999774839754676
rs60524679	rs117169628	16	89262657	A	1	0.999189900733931	0.999189900733931
rs60524679	rs11642110	16	89278563	A	0	5.43285585074737e-06	0.99998671029942
rs60524679	rs117159335	16	89284873	A	0	4.83522125810135e-06	0.999991545520678
rs74036125	rs36099289	16	89164974	A	0	3.91676085916337e-06	1
rs74036125	rs55974015	16	89181325	T	0	1.43429570136731e-05	0.999938461543028
rs74036125	rs7500326	16	89187954	T	0	5.8404807477184e-06	0.99997558476355
rs74036125	rs7501421	16	89189556	T	0	7.55041905410736e-06	0.999957334834604
rs74036125	rs59501746	16	89191270	T	0	6.48608234901797e-06	0.999963820916953
rs74036125	rs60524679	16	89192519	T	0	5.69268001966558e-06	0.999981277443569
rs74036125	rs74036125	16	89193259	A	0	1.1322872522359e-05	0.99994978441555
rs74036125	rs74036126	16	89195932	T	0	5.92336584863524e-06	0.999969744282802
rs74036125	rs57137022	16	89196093	A	0	4.5377184627402e-06	0.999996083239141
rs74036125	rs11646135	16	89199108	A	0	0.000280874692170011	0.999470775426101
rs74036125	rs11647590	16	89200157	A	0	2.85551738516916e-05	0.999882706921671
rs74036125	rs71395387	16	89200228	A	0	3.66452462579531e-05	0.999854151747819
rs74036125	rs34007589	16	89201395	T	0	4.26667468855905e-05	0.999817506501561
rs74036125	rs12930806	16	89203073	T	0	2.19154835731684e-05	0.999904622405244
rs74036125	rs12922653	16	89204826	A	0	1.94961807699314e-05	0.999924118586014
rs74036125	rs34022105	16	89229598	A	0	0.000161249435979766	0.999632024862081
rs74036125	rs12922670	16	89234948	A	0	0.000142814892594893	0.999774839754676
rs74036125	rs117169628	16	89262657	A	1	0.999189900733931	0.999189900733931
rs74036125	rs11642110	16	89278563	A	0	5.43285585074737e-06	0.99998671029942
rs74036125	rs117159335	16	89284873	A	0	4.83522125810135e-06	0.999991545520678
rs74036126	rs36099289	16	89164974	A	0	3.91676085916337e-06	1
rs74036126	rs55974015	16	89181325	T	0	1.43429570136731e-05	0.999938461543028
rs74036126	rs7500326	16	89187954	T	0	5.8404807477184e-06	0.99997558476355
rs74036126	rs7501421	16	89189556	T	0	7.55041905410736e-06	0.999957334834604
rs74036126	rs59501746	16	89191270	T	0	6.48608234901797e-06	0.999963820916953
rs74036126	rs60524679	16	89192519	T	0	5.69268001966558e-06	0.999981277443569
rs74036126	rs74036125	16	89193259	A	0	1.1322872522359e-05	0.99994978441555
rs74036126	rs74036126	16	89195932	T	0	5.92336584863524e-06	0.999969744282802
rs74036126	rs57137022	16	89196093	A	0	4.5377184627402e-06	0.999996083239141
rs74036126	rs11646135	16	89199108	A	0	0.000280874692170011	0.999470775426101
rs74036126	rs11647590	16	89200157	A	0	2.85551738516916e-05	0.999882706921671
rs74036126	rs71395387	16	89200228	A	0	3.66452462579531e-05	0.999854151747819
rs74036126	rs34007589	16	89201395	T	0	4.26667468855905e-05	0.999817506501561
rs74036126	rs12930806	16	89203073	T	0	2.19154835731684e-05	0.999904622405244
rs74036126	rs12922653	16	89204826	A	0	1.94961807699314e-05	0.999924118586014
rs74036126	rs34022105	16	89229598	A	0	0.000161249435979766	0.999632024862081
rs74036126	rs12922670	16	89234948	A	0	0.000142814892594893	0.999774839754676
rs74036126	rs117169628	16	89262657	A	1	0.999189900733931	0.999189900733931
rs74036126	rs11642110	16	89278563	A	0	5.43285585074737e-06	0.99998671029942
rs74036126	rs117159335	16	89284873	A	0	4.83522125810135e-06	0.999991545520678
rs57137022	rs36099289	16	89164974	A	0	3.91676085916337e-06	1
rs57137022	rs55974015	16	89181325	T	0	1.43429570136731e-05	0.999938461543028
rs57137022	rs7500326	16	89187954	T	0	5.8404807477184e-06	0.99997558476355
rs57137022	rs7501421	16	89189556	T	0	7.55041905410736e-06	0.999957334834604
rs57137022	rs59501746	16	89191270	T	0	6.48608234901797e-06	0.999963820916953
rs57137022	rs60524679	16	89192519	T	0	5.69268001966558e-06	0.999981277443569
rs57137022	rs74036125	16	89193259	A	0	1.1322872522359e-05	0.99994978441555
rs57137022	rs74036126	16	89195932	T	0	5.92336584863524e-06	0.999969744282802
rs57137022	rs57137022	16	89196093	A	0	4.5377184627402e-06	0.999996083239141
rs57137022	rs11646135	16	89199108	A	0	0.000280874692170011	0.999470775426101
rs57137022	rs11647590	16	89200157	A	0	2.85551738516916e-05	0.999882706921671
rs57137022	rs71395387	16	89200228	A	0	3.66452462579531e-05	0.999854151747819
rs57137022	rs34007589	16	89201395	T	0	4.26667468855905e-05	0.999817506501561
rs57137022	rs12930806	16	89203073	T	0	2.19154835731684e-05	0.999904622405244
rs57137022	rs12922653	16	89204826	A	0	1.94961807699314e-05	0.999924118586014
rs57137022	rs34022105	16	89229598	A	0	0.000161249435979766	0.999632024862081
rs57137022	rs12922670	16	89234948	A	0	0.000142814892594893	0.999774839754676
rs57137022	rs117169628	16	89262657	A	1	0.999189900733931	0.999189900733931
rs57137022	rs11642110	16	89278563	A	0	5.43285585074737e-06	0.99998671029942
rs57137022	rs117159335	16	89284873	A	0	4.83522125810135e-06	0.999991545520678
rs11646135	rs36099289	16	89164974	A	0	3.91676085916337e-06	1
rs11646135	rs55974015	16	89181325	T	0	1.43429570136731e-05	0.999938461543028
rs11646135	rs7500326	16	89187954	T	0	5.8404807477184e-06	0.99997558476355
rs11646135	rs7501421	16	89189556	T	0	7.55041905410736e-06	0.999957334834604
rs11646135	rs59501746	16	89191270	T	0	6.48608234901797e-06	0.999963820916953
rs11646135	rs60524679	16	89192519	T	0	5.69268001966558e-06	0.999981277443569
rs11646135	rs74036125	16	89193259	A	0	1.1322872522359e-05	0.99994978441555
rs11646135	rs74036126	16	89195932	T	0	5.92336584863524e-06	0.999969744282802
rs11646135	rs57137022	16	89196093	A	0	4.5377184627402e-06	0.999996083239141
rs11646135	rs11646135	16	89199108	A	0	0.000280874692170011	0.999470775426101
rs11646135	rs11647590	16	89200157	A	0	2.85551738516916e-05	0.999882706921671
rs11646135	rs71395387	16	89200228	A	0	3.66452462579531e-05	0.999854151747819
rs11646135	rs34007589	16	89201395	T	0	4.26667468855905e-05	0.999817506501561
rs11646135	rs12930806	16	89203073	T	0	2.19154835731684e-05	0.999904622405244
rs11646135	rs12922653	16	89204826	A	0	1.94961807699314e-05	0.999924118586014
rs11646135	rs34022105	16	89229598	A	0	0.000161249435979766	0.999632024862081
rs11646135	rs12922670	16	89234948	A	0	0.000142814892594893	0.999774839754676
rs11646135	rs117169628	16	89262657	A	1	0.999189900733931	0.999189900733931
rs11646135	rs11642110	16	89278563	A	0	5.43285585074737e-06	0.99998671029942
rs11646135	rs117159335	16	89284873	A	0	4.83522125810135e-06	0.999991545520678
rs11647590	rs36099289	16	89164974	A	0	3.91676085916337e-06	1
rs11647590	rs55974015	16	89181325	T	0	1.43429570136731e-05	0.999938461543028
rs11647590	rs7500326	16	89187954	T	0	5.8404807477184e-06	0.99997558476355
rs11647590	rs7501421	16	89189556	T	0	7.55041905410736e-06	0.999957334834604
rs11647590	rs59501746	16	89191270	T	0	6.48608234901797e-06	0.999963820916953
rs11647590	rs60524679	16	89192519	T	0	5.69268001966558e-06	0.999981277443569
rs11647590	rs74036125	16	89193259	A	0	1.1322872522359e-05	0.99994978441555
rs11647590	rs74036126	16	89195932	T	0	5.92336584863524e-06	0.999969744282802
rs11647590	rs57137022	16	89196093	A	0	4.5377184627402e-06	0.999996083239141
rs11647590	rs11646135	16	89199108	A	0	0.000280874692170011	0.999470775426101
rs11647590	rs11647590	16	89200157	A	0	2.85551738516916e-05	0.999882706921671
rs11647590	rs71395387	16	89200228	A	0	3.66452462579531e-05	0.999854151747819
rs11647590	rs34007589	16	89201395	T	0	4.26667468855905e-05	0.999817506501561
rs11647590	rs12930806	16	89203073	T	0	2.19154835731684e-05	0.999904622405244
rs11647590	rs12922653	16	89204826	A	0	1.94961807699314e-05	0.999924118586014
rs11647590	rs34022105	16	89229598	A	0	0.000161249435979766	0.999632024862081
rs11647590	rs12922670	16	89234948	A	0	0.000142814892594893	0.999774839754676
rs11647590	rs117169628	16	89262657	A	1	0.999189900733931	0.999189900733931
rs11647590	rs11642110	16	89278563	A	0	5.43285585074737e-06	0.99998671029942
rs11647590	rs117159335	16	89284873	A	0	4.83522125810135e-06	0.999991545520678
rs71395387	rs36099289	16	89164974	A	0	3.91676085916337e-06	1
rs71395387	rs55974015	16	89181325	T	0	1.43429570136731e-05	0.999938461543028
rs71395387	rs7500326	16	89187954	T	0	5.8404807477184e-06	0.99997558476355
rs71395387	rs7501421	16	89189556	T	0	7.55041905410736e-06	0.999957334834604
rs71395387	rs59501746	16	89191270	T	0	6.48608234901797e-06	0.999963820916953
rs71395387	rs60524679	16	89192519	T	0	5.69268001966558e-06	0.999981277443569
rs71395387	rs74036125	16	89193259	A	0	1.1322872522359e-05	0.99994978441555
rs71395387	rs74036126	16	89195932	T	0	5.92336584863524e-06	0.999969744282802
rs71395387	rs57137022	16	89196093	A	0	4.5377184627402e-06	0.999996083239141
rs71395387	rs11646135	16	89199108	A	0	0.000280874692170011	0.999470775426101
rs71395387	rs11647590	16	89200157	A	0	2.85551738516916e-05	0.999882706921671
rs71395387	rs71395387	16	89200228	A	0	3.66452462579531e-05	0.999854151747819
rs71395387	rs34007589	16	89201395	T	0	4.26667468855905e-05	0.999817506501561
rs71395387	rs12930806	16	89203073	T	0	2.19154835731684e-05	0.999904622405244
rs71395387	rs12922653	16	89204826	A	0	1.94961807699314e-05	0.999924118586014
rs71395387	rs34022105	16	89229598	A	0	0.000161249435979766	0.999632024862081
rs71395387	rs12922670	16	89234948	A	0	0.000142814892594893	0.999774839754676
rs71395387	rs117169628	16	89262657	A	1	0.999189900733931	0.999189900733931
rs71395387	rs11642110	16	89278563	A	0	5.43285585074737e-06	0.99998671029942
rs71395387	rs117159335	16	89284873	A	0	4.83522125810135e-06	0.999991545520678
rs34007589	rs36099289	16	89164974	A	0	3.91676085916337e-06	1
rs34007589	rs55974015	16	89181325	T	0	1.43429570136731e-05	0.999938461543028
rs34007589	rs7500326	16	89187954	T	0	5.8404807477184e-06	0.99997558476355
rs34007589	rs7501421	16	89189556	T	0	7.55041905410736e-06	0.999957334834604
rs34007589	rs59501746	16	89191270	T	0	6.48608234901797e-06	0.999963820916953
rs34007589	rs60524679	16	89192519	T	0	5.69268001966558e-06	0.999981277443569
rs34007589	rs74036125	16	89193259	A	0	1.1322872522359e-05	0.99994978441555
rs34007589	rs74036126	16	89195932	T	0	5.92336584863524e-06	0.999969744282802
rs34007589	rs57137022	16	89196093	A	0	4.5377184627402e-06	0.999996083239141
rs34007589	rs11646135	16	89199108	A	0	0.000280874692170011	0.999470775426101
rs34007589	rs11647590	16	89200157	A	0	2.85551738516916e-05	0.999882706921671
rs34007589	rs71395387	16	89200228	A	0	3.66452462579531e-05	0.999854151747819
rs34007589	rs34007589	16	89201395	T	0	4.26667468855905e-05	0.999817506501561
rs34007589	rs12930806	16	89203073	T	0	2.19154835731684e-05	0.999904622405244
rs34007589	rs12922653	16	89204826	A	0	1.94961807699314e-05	0.999924118586014
rs34007589	rs34022105	16	89229598	A	0	0.000161249435979766	0.999632024862081
rs34007589	rs12922670	16	89234948	A	0	0.000142814892594893	0.999774839754676
rs34007589	rs117169628	16	89262657	A	1	0.999189900733931	0.999189900733931
rs34007589	rs11642110	16	89278563	A	0	5.43285585074737e-06	0.99998671029942
rs34007589	rs117159335	16	89284873	A	0	4.83522125810135e-06	0.999991545520678
rs12930806	rs36099289	16	89164974	A	0	3.91676085916337e-06	1
rs12930806	rs55974015	16	89181325	T	0	1.43429570136731e-05	0.999938461543028
rs12930806	rs7500326	16	89187954	T	0	5.8404807477184e-06	0.99997558476355
rs12930806	rs7501421	16	89189556	T	0	7.55041905410736e-06	0.999957334834604
rs12930806	rs59501746	16	89191270	T	0	6.48608234901797e-06	0.999963820916953
rs12930806	rs60524679	16	89192519	T	0	5.69268001966558e-06	0.999981277443569
rs12930806	rs74036125	16	89193259	A	0	1.1322872522359e-05	0.99994978441555
rs12930806	rs74036126	16	89195932	T	0	5.92336584863524e-06	0.999969744282802
rs12930806	rs57137022	16	89196093	A	0	4.5377184627402e-06	0.999996083239141
rs12930806	rs11646135	16	89199108	A	0	0.000280874692170011	0.999470775426101
rs12930806	rs11647590	16	89200157	A	0	2.85551738516916e-05	0.999882706921671
rs12930806	rs71395387	16	89200228	A	0	3.66452462579531e-05	0.999854151747819
rs12930806	rs34007589	16	89201395	T	0	4.26667468855905e-05	0.999817506501561
rs12930806	rs12930806	16	89203073	T	0	2.19154835731684e-05	0.999904622405244
rs12930806	rs12922653	16	89204826	A	0	1.94961807699314e-05	0.999924118586014
rs12930806	rs34022105	16	89229598	A	0	0.000161249435979766	0.999632024862081
rs12930806	rs12922670	16	89234948	A	0	0.000142814892594893	0.999774839754676
rs12930806	rs117169628	16	89262657	A	1	0.999189900733931	0.999189900733931
rs12930806	rs11642110	16	89278563	A	0	5.43285585074737e-06	0.99998671029942
rs12930806	rs117159335	16	89284873	A	0	4.83522125810135e-06	0.999991545520678
rs12922653	rs36099289	16	89164974	A	0	3.91676085916337e-06	1
rs12922653	rs55974015	16	89181325	T	0	1.43429570136731e-05	0.999938461543028
rs12922653	rs7500326	16	89187954	T	0	5.8404807477184e-06	0.99997558476355
rs12922653	rs7501421	16	89189556	T	0	7.55041905410736e-06	0.999957334834604
rs12922653	rs59501746	16	89191270	T	0	6.48608234901797e-06	0.999963820916953
rs12922653	rs60524679	16	89192519	T	0	5.69268001966558e-06	0.999981277443569
rs12922653	rs74036125	16	89193259	A	0	1.1322872522359e-05	0.99994978441555
rs12922653	rs74036126	16	89195932	T	0	5.92336584863524e-06	0.999969744282802
rs12922653	rs57137022	16	89196093	A	0	4.5377184627402e-06	0.999996083239141
rs12922653	rs11646135	16	89199108	A	0	0.000280874692170011	0.999470775426101
rs12922653	rs11647590	16	89200157	A	0	2.85551738516916e-05	0.999882706921671
rs12922653	rs71395387	16	89200228	A	0	3.66452462579531e-05	0.999854151747819
rs12922653	rs34007589	16	89201395	T	0	4.26667468855905e-05	0.999817506501561
rs12922653	rs12930806	16	89203073	T	0	2.19154835731684e-05	0.999904622405244
rs12922653	rs12922653	16	89204826	A	0	1.94961807699314e-05	0.999924118586014
rs12922653	rs34022105	16	89229598	A	0	0.000161249435979766	0.999632024862081
rs12922653	rs12922670	16	89234948	A	0	0.000142814892594893	0.999774839754676
rs12922653	rs117169628	16	89262657	A	1	0.999189900733931	0.999189900733931
rs12922653	rs11642110	16	89278563	A	0	5.43285585074737e-06	0.99998671029942
rs12922653	rs117159335	16	89284873	A	0	4.83522125810135e-06	0.999991545520678
rs34022105	rs36099289	16	89164974	A	0	3.91676085916337e-06	1
rs34022105	rs55974015	16	89181325	T	0	1.43429570136731e-05	0.999938461543028
rs34022105	rs7500326	16	89187954	T	0	5.8404807477184e-06	0.99997558476355
rs34022105	rs7501421	16	89189556	T	0	7.55041905410736e-06	0.999957334834604
rs34022105	rs59501746	16	89191270	T	0	6.48608234901797e-06	0.999963820916953
rs34022105	rs60524679	16	89192519	T	0	5.69268001966558e-06	0.999981277443569
rs34022105	rs74036125	16	89193259	A	0	1.1322872522359e-05	0.99994978441555
rs34022105	rs74036126	16	89195932	T	0	5.92336584863524e-06	0.999969744282802
rs34022105	rs57137022	16	89196093	A	0	4.5377184627402e-06	0.999996083239141
rs34022105	rs11646135	16	89199108	A	0	0.000280874692170011	0.999470775426101
rs34022105	rs11647590	16	89200157	A	0	2.85551738516916e-05	0.999882706921671
rs34022105	rs71395387	16	89200228	A	0	3.66452462579531e-05	0.999854151747819
rs34022105	rs34007589	16	89201395	T	0	4.26667468855905e-05	0.999817506501561
rs34022105	rs12930806	16	89203073	T	0	2.19154835731684e-05	0.999904622405244
rs34022105	rs12922653	16	89204826	A	0	1.94961807699314e-05	0.999924118586014
rs34022105	rs34022105	16	89229598	A	0	0.000161249435979766	0.999632024862081
rs34022105	rs12922670	16	89234948	A	0	0.000142814892594893	0.999774839754676
rs34022105	rs117169628	16	89262657	A	1	0.999189900733931	0.999189900733931
rs34022105	rs11642110	16	89278563	A	0	5.43285585074737e-06	0.99998671029942
rs34022105	rs117159335	16	89284873	A	0	4.83522125810135e-06	0.999991545520678
rs12922670	rs36099289	16	89164974	A	0	3.91676085916337e-06	1
rs12922670	rs55974015	16	89181325	T	0	1.43429570136731e-05	0.999938461543028
rs12922670	rs7500326	16	89187954	T	0	5.8404807477184e-06	0.99997558476355
rs12922670	rs7501421	16	89189556	T	0	7.55041905410736e-06	0.999957334834604
rs12922670	rs59501746	16	89191270	T	0	6.48608234901797e-06	0.999963820916953
rs12922670	rs60524679	16	89192519	T	0	5.69268001966558e-06	0.999981277443569
rs12922670	rs74036125	16	89193259	A	0	1.1322872522359e-05	0.99994978441555
rs12922670	rs74036126	16	89195932	T	0	5.92336584863524e-06	0.999969744282802
rs12922670	rs57137022	16	89196093	A	0	4.5377184627402e-06	0.999996083239141
rs12922670	rs11646135	16	89199108	A	0	0.000280874692170011	0.999470775426101
rs12922670	rs11647590	16	89200157	A	0	2.85551738516916e-05	0.999882706921671
rs12922670	rs71395387	16	89200228	A	0	3.66452462579531e-05	0.999854151747819
rs12922670	rs34007589	16	89201395	T	0	4.26667468855905e-05	0.999817506501561
rs12922670	rs12930806	16	89203073	T	0	2.19154835731684e-05	0.999904622405244
rs12922670	rs12922653	16	89204826	A	0	1.94961807699314e-05	0.999924118586014
rs12922670	rs34022105	16	89229598	A	0	0.000161249435979766	0.999632024862081
rs12922670	rs12922670	16	89234948	A	0	0.000142814892594893	0.999774839754676
rs12922670	rs117169628	16	89262657	A	1	0.999189900733931	0.999189900733931
rs12922670	rs11642110	16	89278563	A	0	5.43285585074737e-06	0.99998671029942
rs12922670	rs117159335	16	89284873	A	0	4.83522125810135e-06	0.999991545520678
rs117169628	rs36099289	16	89164974	A	0	3.91676085916337e-06	1
rs117169628	rs55974015	16	89181325	T	0	1.43429570136731e-05	0.999938461543028
rs117169628	rs7500326	16	89187954	T	0	5.8404807477184e-06	0.99997558476355
rs117169628	rs7501421	16	89189556	T	0	7.55041905410736e-06	0.999957334834604
rs117169628	rs59501746	16	89191270	T	0	6.48608234901797e-06	0.999963820916953
rs117169628	rs60524679	16	89192519	T	0	5.69268001966558e-06	0.999981277443569
rs117169628	rs74036125	16	89193259	A	0	1.1322872522359e-05	0.99994978441555
rs117169628	rs74036126	16	89195932	T	0	5.92336584863524e-06	0.999969744282802
rs117169628	rs57137022	16	89196093	A	0	4.5377184627402e-06	0.999996083239141
rs117169628	rs11646135	16	89199108	A	0	0.000280874692170011	0.999470775426101
rs117169628	rs11647590	16	89200157	A	0	2.85551738516916e-05	0.999882706921671
rs117169628	rs71395387	16	89200228	A	0	3.66452462579531e-05	0.999854151747819
rs117169628	rs34007589	16	89201395	T	0	4.26667468855905e-05	0.999817506501561
rs117169628	rs12930806	16	89203073	T	0	2.19154835731684e-05	0.999904622405244
rs117169628	rs12922653	16	89204826	A	0	1.94961807699314e-05	0.999924118586014
rs117169628	rs34022105	16	89229598	A	0	0.000161249435979766	0.999632024862081
rs117169628	rs12922670	16	89234948	A	0	0.000142814892594893	0.999774839754676
rs117169628	rs117169628	16	89262657	A	1	0.999189900733931	0.999189900733931
rs117169628	rs11642110	16	89278563	A	0	5.43285585074737e-06	0.99998671029942
rs117169628	rs117159335	16	89284873	A	0	4.83522125810135e-06	0.999991545520678
rs11642110	rs36099289	16	89164974	A	0	3.91676085916337e-06	1
rs11642110	rs55974015	16	89181325	T	0	1.43429570136731e-05	0.999938461543028
rs11642110	rs7500326	16	89187954	T	0	5.8404807477184e-06	0.99997558476355
rs11642110	rs7501421	16	89189556	T	0	7.55041905410736e-06	0.999957334834604
rs11642110	rs59501746	16	89191270	T	0	6.48608234901797e-06	0.999963820916953
rs11642110	rs60524679	16	89192519	T	0	5.69268001966558e-06	0.999981277443569
rs11642110	rs74036125	16	89193259	A	0	1.1322872522359e-05	0.99994978441555
rs11642110	rs74036126	16	89195932	T	0	5.92336584863524e-06	0.999969744282802
rs11642110	rs57137022	16	89196093	A	0	4.5377184627402e-06	0.999996083239141
rs11642110	rs11646135	16	89199108	A	0	0.000280874692170011	0.999470775426101
rs11642110	rs11647590	16	89200157	A	0	2.85551738516916e-05	0.999882706921671
rs11642110	rs71395387	16	89200228	A	0	3.66452462579531e-05	0.999854151747819
rs11642110	rs34007589	16	89201395	T	0	4.26667468855905e-05	0.999817506501561
rs11642110	rs12930806	16	89203073	T	0	2.19154835731684e-05	0.999904622405244
rs11642110	rs12922653	16	89204826	A	0	1.94961807699314e-05	0.999924118586014
rs11642110	rs34022105	16	89229598	A	0	0.000161249435979766	0.999632024862081
rs11642110	rs12922670	16	89234948	A	0	0.000142814892594893	0.999774839754676
rs11642110	rs117169628	16	89262657	A	1	0.999189900733931	0.999189900733931
rs11642110	rs11642110	16	89278563	A	0	5.43285585074737e-06	0.99998671029942
rs11642110	rs117159335	16	89284873	A	0	4.83522125810135e-06	0.999991545520678
rs117159335	rs36099289	16	89164974	A	0	3.91676085916337e-06	1
rs117159335	rs55974015	16	89181325	T	0	1.43429570136731e-05	0.999938461543028
rs117159335	rs7500326	16	89187954	T	0	5.8404807477184e-06	0.99997558476355
rs117159335	rs7501421	16	89189556	T	0	7.55041905410736e-06	0.999957334834604
rs117159335	rs59501746	16	89191270	T	0	6.48608234901797e-06	0.999963820916953
rs117159335	rs60524679	16	89192519	T	0	5.69268001966558e-06	0.999981277443569
rs117159335	rs74036125	16	89193259	A	0	1.1322872522359e-05	0.99994978441555
rs117159335	rs74036126	16	89195932	T	0	5.92336584863524e-06	0.999969744282802
rs117159335	rs57137022	16	89196093	A	0	4.5377184627402e-06	0.999996083239141
rs117159335	rs11646135	16	89199108	A	0	0.000280874692170011	0.999470775426101
rs117159335	rs11647590	16	89200157	A	0	2.85551738516916e-05	0.999882706921671
rs117159335	rs71395387	16	89200228	A	0	3.66452462579531e-05	0.999854151747819
rs117159335	rs34007589	16	89201395	T	0	4.26667468855905e-05	0.999817506501561
rs117159335	rs12930806	16	89203073	T	0	2.19154835731684e-05	0.999904622405244
rs117159335	rs12922653	16	89204826	A	0	1.94961807699314e-05	0.999924118586014
rs117159335	rs34022105	16	89229598	A	0	0.000161249435979766	0.999632024862081
rs117159335	rs12922670	16	89234948	A	0	0.000142814892594893	0.999774839754676
rs117159335	rs117169628	16	89262657	A	1	0.999189900733931	0.999189900733931
rs117159335	rs11642110	16	89278563	A	0	5.43285585074737e-06	0.99998671029942
rs117159335	rs117159335	16	89284873	A	0	4.83522125810135e-06	0.999991545520678
rs1056538	rs1056538	19	10402938	A	1	0.0388524571111661	1
rs1056538	rs2228615	19	10403368	A	1	0.169123787407044	0.961147542888834
rs1056538	rs62130688	19	10409007	T	1	0.192295140674029	0.79202375548179
rs1056538	rs892188	19	10409793	T	1	0.599728614807761	0.599728614807761
rs2228615	rs1056538	19	10402938	A	1	0.0388524571111661	1
rs2228615	rs2228615	19	10403368	A	1	0.169123787407044	0.961147542888834
rs2228615	rs62130688	19	10409007	T	1	0.192295140674029	0.79202375548179
rs2228615	rs892188	19	10409793	T	1	0.599728614807761	0.599728614807761
rs62130688	rs1056538	19	10402938	A	1	0.0388524571111661	1
rs62130688	rs2228615	19	10403368	A	1	0.169123787407044	0.961147542888834
rs62130688	rs62130688	19	10409007	T	1	0.192295140674029	0.79202375548179
rs62130688	rs892188	19	10409793	T	1	0.599728614807761	0.599728614807761
rs892188	rs1056538	19	10402938	A	1	0.0388524571111661	1
rs892188	rs2228615	19	10403368	A	1	0.169123787407044	0.961147542888834
rs892188	rs62130688	19	10409007	T	1	0.192295140674029	0.79202375548179
rs892188	rs892188	19	10409793	T	1	0.599728614807761	0.599728614807761
rs368565	rs368565	19	49201217	T	1	0.896796811641563	0.896796811641563
rs368565	rs35106244	19	49203829	T	0	0.000499765928875521	0.999315672964859
rs368565	rs281377	19	49206603	T	1	0.0945559013498824	0.991352712991445
rs368565	rs2251034	19	49207792	A	0	0.000488203436496215	0.999803876401355
rs368565	rs504963	19	49208865	A	0	0.000855705157787695	0.998815907035984
rs368565	rs503279	19	49209010	T	0	0.00109936850548189	0.997960201878196
rs368565	rs646327	19	49209851	A	0	0.0055081203812689	0.996860833372714
rs368565	rs2638282	19	49213833	A	0	2.40693828451834e-05	1
rs368565	rs281378	19	49214066	A	0	0.00014473040433799	0.999948606805694
rs368565	rs281380	19	49214470	T	0	2.73238114614328e-05	0.999975930617155
rs35106244	rs368565	19	49201217	T	1	0.896796811641563	0.896796811641563
rs35106244	rs35106244	19	49203829	T	0	0.000499765928875521	0.999315672964859
rs35106244	rs281377	19	49206603	T	1	0.0945559013498824	0.991352712991445
rs35106244	rs2251034	19	49207792	A	0	0.000488203436496215	0.999803876401355
rs35106244	rs504963	19	49208865	A	0	0.000855705157787695	0.998815907035984
rs35106244	rs503279	19	49209010	T	0	0.00109936850548189	0.997960201878196
rs35106244	rs646327	19	49209851	A	0	0.0055081203812689	0.996860833372714
rs35106244	rs2638282	19	49213833	A	0	2.40693828451834e-05	1
rs35106244	rs281378	19	49214066	A	0	0.00014473040433799	0.999948606805694
rs35106244	rs281380	19	49214470	T	0	2.73238114614328e-05	0.999975930617155
rs281377	rs368565	19	49201217	T	1	0.896796811641563	0.896796811641563
rs281377	rs35106244	19	49203829	T	0	0.000499765928875521	0.999315672964859
rs281377	rs281377	19	49206603	T	1	0.0945559013498824	0.991352712991445
rs281377	rs2251034	19	49207792	A	0	0.000488203436496215	0.999803876401355
rs281377	rs504963	19	49208865	A	0	0.000855705157787695	0.998815907035984
rs281377	rs503279	19	49209010	T	0	0.00109936850548189	0.997960201878196
rs281377	rs646327	19	49209851	A	0	0.0055081203812689	0.996860833372714
rs281377	rs2638282	19	49213833	A	0	2.40693828451834e-05	1
rs281377	rs281378	19	49214066	A	0	0.00014473040433799	0.999948606805694
rs281377	rs281380	19	49214470	T	0	2.73238114614328e-05	0.999975930617155
rs2251034	rs368565	19	49201217	T	1	0.896796811641563	0.896796811641563
rs2251034	rs35106244	19	49203829	T	0	0.000499765928875521	0.999315672964859
rs2251034	rs281377	19	49206603	T	1	0.0945559013498824	0.991352712991445
rs2251034	rs2251034	19	49207792	A	0	0.000488203436496215	0.999803876401355
rs2251034	rs504963	19	49208865	A	0	0.000855705157787695	0.998815907035984
rs2251034	rs503279	19	49209010	T	0	0.00109936850548189	0.997960201878196
rs2251034	rs646327	19	49209851	A	0	0.0055081203812689	0.996860833372714
rs2251034	rs2638282	19	49213833	A	0	2.40693828451834e-05	1
rs2251034	rs281378	19	49214066	A	0	0.00014473040433799	0.999948606805694
rs2251034	rs281380	19	49214470	T	0	2.73238114614328e-05	0.999975930617155
rs504963	rs368565	19	49201217	T	1	0.896796811641563	0.896796811641563
rs504963	rs35106244	19	49203829	T	0	0.000499765928875521	0.999315672964859
rs504963	rs281377	19	49206603	T	1	0.0945559013498824	0.991352712991445
rs504963	rs2251034	19	49207792	A	0	0.000488203436496215	0.999803876401355
rs504963	rs504963	19	49208865	A	0	0.000855705157787695	0.998815907035984
rs504963	rs503279	19	49209010	T	0	0.00109936850548189	0.997960201878196
rs504963	rs646327	19	49209851	A	0	0.0055081203812689	0.996860833372714
rs504963	rs2638282	19	49213833	A	0	2.40693828451834e-05	1
rs504963	rs281378	19	49214066	A	0	0.00014473040433799	0.999948606805694
rs504963	rs281380	19	49214470	T	0	2.73238114614328e-05	0.999975930617155
rs503279	rs368565	19	49201217	T	1	0.896796811641563	0.896796811641563
rs503279	rs35106244	19	49203829	T	0	0.000499765928875521	0.999315672964859
rs503279	rs281377	19	49206603	T	1	0.0945559013498824	0.991352712991445
rs503279	rs2251034	19	49207792	A	0	0.000488203436496215	0.999803876401355
rs503279	rs504963	19	49208865	A	0	0.000855705157787695	0.998815907035984
rs503279	rs503279	19	49209010	T	0	0.00109936850548189	0.997960201878196
rs503279	rs646327	19	49209851	A	0	0.0055081203812689	0.996860833372714
rs503279	rs2638282	19	49213833	A	0	2.40693828451834e-05	1
rs503279	rs281378	19	49214066	A	0	0.00014473040433799	0.999948606805694
rs503279	rs281380	19	49214470	T	0	2.73238114614328e-05	0.999975930617155
rs646327	rs368565	19	49201217	T	1	0.896796811641563	0.896796811641563
rs646327	rs35106244	19	49203829	T	0	0.000499765928875521	0.999315672964859
rs646327	rs281377	19	49206603	T	1	0.0945559013498824	0.991352712991445
rs646327	rs2251034	19	49207792	A	0	0.000488203436496215	0.999803876401355
rs646327	rs504963	19	49208865	A	0	0.000855705157787695	0.998815907035984
rs646327	rs503279	19	49209010	T	0	0.00109936850548189	0.997960201878196
rs646327	rs646327	19	49209851	A	0	0.0055081203812689	0.996860833372714
rs646327	rs2638282	19	49213833	A	0	2.40693828451834e-05	1
rs646327	rs281378	19	49214066	A	0	0.00014473040433799	0.999948606805694
rs646327	rs281380	19	49214470	T	0	2.73238114614328e-05	0.999975930617155
rs2638282	rs368565	19	49201217	T	1	0.896796811641563	0.896796811641563
rs2638282	rs35106244	19	49203829	T	0	0.000499765928875521	0.999315672964859
rs2638282	rs281377	19	49206603	T	1	0.0945559013498824	0.991352712991445
rs2638282	rs2251034	19	49207792	A	0	0.000488203436496215	0.999803876401355
rs2638282	rs504963	19	49208865	A	0	0.000855705157787695	0.998815907035984
rs2638282	rs503279	19	49209010	T	0	0.00109936850548189	0.997960201878196
rs2638282	rs646327	19	49209851	A	0	0.0055081203812689	0.996860833372714
rs2638282	rs2638282	19	49213833	A	0	2.40693828451834e-05	1
rs2638282	rs281378	19	49214066	A	0	0.00014473040433799	0.999948606805694
rs2638282	rs281380	19	49214470	T	0	2.73238114614328e-05	0.999975930617155
rs281378	rs368565	19	49201217	T	1	0.896796811641563	0.896796811641563
rs281378	rs35106244	19	49203829	T	0	0.000499765928875521	0.999315672964859
rs281378	rs281377	19	49206603	T	1	0.0945559013498824	0.991352712991445
rs281378	rs2251034	19	49207792	A	0	0.000488203436496215	0.999803876401355
rs281378	rs504963	19	49208865	A	0	0.000855705157787695	0.998815907035984
rs281378	rs503279	19	49209010	T	0	0.00109936850548189	0.997960201878196
rs281378	rs646327	19	49209851	A	0	0.0055081203812689	0.996860833372714
rs281378	rs2638282	19	49213833	A	0	2.40693828451834e-05	1
rs281378	rs281378	19	49214066	A	0	0.00014473040433799	0.999948606805694
rs281378	rs281380	19	49214470	T	0	2.73238114614328e-05	0.999975930617155
rs281380	rs368565	19	49201217	T	1	0.896796811641563	0.896796811641563
rs281380	rs35106244	19	49203829	T	0	0.000499765928875521	0.999315672964859
rs281380	rs281377	19	49206603	T	1	0.0945559013498824	0.991352712991445
rs281380	rs2251034	19	49207792	A	0	0.000488203436496215	0.999803876401355
rs281380	rs504963	19	49208865	A	0	0.000855705157787695	0.998815907035984
rs281380	rs503279	19	49209010	T	0	0.00109936850548189	0.997960201878196
rs281380	rs646327	19	49209851	A	0	0.0055081203812689	0.996860833372714
rs281380	rs2638282	19	49213833	A	0	2.40693828451834e-05	1
rs281380	rs281378	19	49214066	A	0	0.00014473040433799	0.999948606805694
rs281380	rs281380	19	49214470	T	0	2.73238114614328e-05	0.999975930617155
rs2248202	rs2248202	21	34603880	A	1	0.645725777502128	0.645725777502128
rs2248202	rs6517152	21	34607223	A	1	0.354274222497872	1
rs6517152	rs2248202	21	34603880	A	1	0.645725777502128	0.645725777502128
rs6517152	rs6517152	21	34607223	A	1	0.354274222497872	1
rs2742417	rs2742417	3	45731451	T	0	0.000183975258839443	0.997687111868813
rs2742417	rs2251954	3	45731784	T	0	0.000180566023151698	0.998233265309244
rs2742417	rs2742418	3	45731920	T	0	0.000182359408450429	0.998052699286092
rs2742417	rs2742419	3	45731929	A	0	0.000171669511317795	0.998756452019588
rs2742417	rs2673051	3	45732409	T	0	0.000188735765391514	0.996944468844149
rs2742417	rs2742422	3	45732820	A	0	0.000165338410048933	0.999090469340776
rs2742417	rs17328701	3	45734258	A	0	0.000215990997499167	0.992953163279147
rs2742417	rs9877499	3	45734404	A	0	0.000186809601998729	0.997131278446147
rs2742417	rs1969624	3	45734818	T	0	0.00024990062493006	0.991582908703939
rs2742417	rs1969625	3	45734975	A	0	0.000185470955244074	0.997503136609973
rs2742417	rs1609553	3	45735142	T	0	0.00020938989697987	0.993375616879689
rs2742417	rs2673058	3	45735618	A	0	0.000208735388803316	0.993584352268493
rs2742417	rs2742426	3	45735901	A	0	0.00020457558022231	0.994407610762285
rs2742417	rs2742427	3	45736423	A	0	0.000191745694890868	0.996376211668302
rs2742417	rs2742429	3	45736913	T	0	0.000123126801252063	0.999767770072517
rs2742417	rs2742430	3	45736961	T	0	0.000123263889956562	0.999644643271265
rs2742417	rs2673056	3	45737802	T	0	0.000207978758241078	0.993792331026734
rs2742417	rs9825559	3	45740278	T	0	0.00013639093243898	0.999521379381309
rs2742417	rs12633747	3	45740299	A	1	0.000640488065039981	0.990381036950572
rs2742417	rs9809868	3	45740410	A	0	0.000168678911139923	0.998925130930728
rs2742417	rs9829631	3	45740558	T	0	0.000205667196669203	0.993997998223403
rs2742417	rs2742435	3	45740863	A	1	0.000883151616852466	0.985216464770182
rs2742417	rs1534876	3	45741257	T	0	0.00018974318028163	0.996755733078757
rs2742417	rs2742436	3	45741397	T	1	0.000898132203056885	0.983449296619555
rs2742417	rs2673047	3	45743113	A	0	0.000239169891498313	0.992065492321148
rs2742417	rs2742437	3	45743277	A	1	0.000877989903882411	0.986094454674065
rs2742417	rs2742438	3	45743390	T	0	0.000243413725710754	0.99182632242965
rs2742417	rs2742439	3	45744248	A	0	0.000227367710448588	0.992292860031597
rs2742417	rs938363	3	45746364	T	0	0.000114882003443169	1
rs2742417	rs938362	3	45746365	T	0	0.000117347924039548	0.999885117996557
rs2742417	rs1969626	3	45746836	A	0	0.000205036958659674	0.994203035182063
rs2742417	rs2373047	3	45747497	A	0	0.000219875661635525	0.992737172281647
rs2742417	rs2742441	3	45748429	A	0	0.000154543212870943	0.999245012553647
rs2742417	rs2673039	3	45748435	A	1	0.000738631466963838	0.988356789855383
rs2742417	rs2673038	3	45748632	A	0	0.000224436588415147	0.992517296620012
rs2742417	rs1883096	3	45750015	T	0	0.000194086384791184	0.995990872276966
rs2742417	rs6800556	3	45752229	T	0	0.000195749456752389	0.995796785892175
rs2742417	rs2742368	3	45752293	A	0	0.00019602401868706	0.995601036435423
rs2742417	rs2673036	3	45752471	T	0	0.000139975895222282	0.99938498844887
rs2742417	rs2742445	3	45752611	T	0	0.000196922411720816	0.995405012416736
rs2742417	rs1877934	3	45753295	A	0	0.000173891432398746	0.99858478250827
rs2742417	rs1877932	3	45753539	A	0	0.00018322800882917	0.997870339877642
rs2742417	rs2248991	3	45754749	A	0	0.000186387208581712	0.997317665654729
rs2742417	rs2673034	3	45755138	A	0	0.000197709867158872	0.995010671511991
rs2742417	rs2742385	3	45756270	A	0	0.000189778230173885	0.996565989898476
rs2742417	rs2742386	3	45756310	A	0	0.000201393210358391	0.994812961644832
rs2742417	rs2742390	3	45756722	A	0	0.000203957672188866	0.994611568434474
rs2742417	rs2249357	3	45758381	A	1	0.000720989868358688	0.989077779723742
rs2742417	rs2673028	3	45759654	A	1	0.000884016533774683	0.98433331315333
rs2742417	rs2673025	3	45760483	A	0	0.000193593696444554	0.996184465973411
rs2742417	rs2742406	3	45760600	T	1	0.00075037509515416	0.987618158388419
rs2742417	rs9311378	3	45763135	T	1	0.000662769161790085	0.989740548885532
rs2742417	rs2742447	3	45763977	A	0	0.000607390896598691	0.990988427847171
rs2742417	rs2742452	3	45765708	T	0	0.000177625766627151	0.998410891075871
rs2742417	rs2673067	3	45770087	A	1	0.98161979373696	0.98161979373696
rs2742417	rs2673065	3	45771222	T	0	0.000213063703563081	0.99316622698271
rs2742417	rs2742462	3	45774696	A	0	0.000197418493023614	0.995208090005015
rs2742417	rs1468543	3	45776900	A	0	0.000344580231838292	0.991333008079009
rs2742417	rs9821974	3	45784963	T	1	0.000931370679538138	0.982551164416498
rs2742417	rs2742379	3	45787835	A	1	0.000773328619200424	0.986867783293265
rs2251954	rs2742417	3	45731451	T	0	0.000183975258839443	0.997687111868813
rs2251954	rs2251954	3	45731784	T	0	0.000180566023151698	0.998233265309244
rs2251954	rs2742418	3	45731920	T	0	0.000182359408450429	0.998052699286092
rs2251954	rs2742419	3	45731929	A	0	0.000171669511317795	0.998756452019588
rs2251954	rs2673051	3	45732409	T	0	0.000188735765391514	0.996944468844149
rs2251954	rs2742422	3	45732820	A	0	0.000165338410048933	0.999090469340776
rs2251954	rs17328701	3	45734258	A	0	0.000215990997499167	0.992953163279147
rs2251954	rs9877499	3	45734404	A	0	0.000186809601998729	0.997131278446147
rs2251954	rs1969624	3	45734818	T	0	0.00024990062493006	0.991582908703939
rs2251954	rs1969625	3	45734975	A	0	0.000185470955244074	0.997503136609973
rs2251954	rs1609553	3	45735142	T	0	0.00020938989697987	0.993375616879689
rs2251954	rs2673058	3	45735618	A	0	0.000208735388803316	0.993584352268493
rs2251954	rs2742426	3	45735901	A	0	0.00020457558022231	0.994407610762285
rs2251954	rs2742427	3	45736423	A	0	0.000191745694890868	0.996376211668302
rs2251954	rs2742429	3	45736913	T	0	0.000123126801252063	0.999767770072517
rs2251954	rs2742430	3	45736961	T	0	0.000123263889956562	0.999644643271265
rs2251954	rs2673056	3	45737802	T	0	0.000207978758241078	0.993792331026734
rs2251954	rs9825559	3	45740278	T	0	0.00013639093243898	0.999521379381309
rs2251954	rs12633747	3	45740299	A	1	0.000640488065039981	0.990381036950572
rs2251954	rs9809868	3	45740410	A	0	0.000168678911139923	0.998925130930728
rs2251954	rs9829631	3	45740558	T	0	0.000205667196669203	0.993997998223403
rs2251954	rs2742435	3	45740863	A	1	0.000883151616852466	0.985216464770182
rs2251954	rs1534876	3	45741257	T	0	0.00018974318028163	0.996755733078757
rs2251954	rs2742436	3	45741397	T	1	0.000898132203056885	0.983449296619555
rs2251954	rs2673047	3	45743113	A	0	0.000239169891498313	0.992065492321148
rs2251954	rs2742437	3	45743277	A	1	0.000877989903882411	0.986094454674065
rs2251954	rs2742438	3	45743390	T	0	0.000243413725710754	0.99182632242965
rs2251954	rs2742439	3	45744248	A	0	0.000227367710448588	0.992292860031597
rs2251954	rs938363	3	45746364	T	0	0.000114882003443169	1
rs2251954	rs938362	3	45746365	T	0	0.000117347924039548	0.999885117996557
rs2251954	rs1969626	3	45746836	A	0	0.000205036958659674	0.994203035182063
rs2251954	rs2373047	3	45747497	A	0	0.000219875661635525	0.992737172281647
rs2251954	rs2742441	3	45748429	A	0	0.000154543212870943	0.999245012553647
rs2251954	rs2673039	3	45748435	A	1	0.000738631466963838	0.988356789855383
rs2251954	rs2673038	3	45748632	A	0	0.000224436588415147	0.992517296620012
rs2251954	rs1883096	3	45750015	T	0	0.000194086384791184	0.995990872276966
rs2251954	rs6800556	3	45752229	T	0	0.000195749456752389	0.995796785892175
rs2251954	rs2742368	3	45752293	A	0	0.00019602401868706	0.995601036435423
rs2251954	rs2673036	3	45752471	T	0	0.000139975895222282	0.99938498844887
rs2251954	rs2742445	3	45752611	T	0	0.000196922411720816	0.995405012416736
rs2251954	rs1877934	3	45753295	A	0	0.000173891432398746	0.99858478250827
rs2251954	rs1877932	3	45753539	A	0	0.00018322800882917	0.997870339877642
rs2251954	rs2248991	3	45754749	A	0	0.000186387208581712	0.997317665654729
rs2251954	rs2673034	3	45755138	A	0	0.000197709867158872	0.995010671511991
rs2251954	rs2742385	3	45756270	A	0	0.000189778230173885	0.996565989898476
rs2251954	rs2742386	3	45756310	A	0	0.000201393210358391	0.994812961644832
rs2251954	rs2742390	3	45756722	A	0	0.000203957672188866	0.994611568434474
rs2251954	rs2249357	3	45758381	A	1	0.000720989868358688	0.989077779723742
rs2251954	rs2673028	3	45759654	A	1	0.000884016533774683	0.98433331315333
rs2251954	rs2673025	3	45760483	A	0	0.000193593696444554	0.996184465973411
rs2251954	rs2742406	3	45760600	T	1	0.00075037509515416	0.987618158388419
rs2251954	rs9311378	3	45763135	T	1	0.000662769161790085	0.989740548885532
rs2251954	rs2742447	3	45763977	A	0	0.000607390896598691	0.990988427847171
rs2251954	rs2742452	3	45765708	T	0	0.000177625766627151	0.998410891075871
rs2251954	rs2673067	3	45770087	A	1	0.98161979373696	0.98161979373696
rs2251954	rs2673065	3	45771222	T	0	0.000213063703563081	0.99316622698271
rs2251954	rs2742462	3	45774696	A	0	0.000197418493023614	0.995208090005015
rs2251954	rs1468543	3	45776900	A	0	0.000344580231838292	0.991333008079009
rs2251954	rs9821974	3	45784963	T	1	0.000931370679538138	0.982551164416498
rs2251954	rs2742379	3	45787835	A	1	0.000773328619200424	0.986867783293265
rs2742418	rs2742417	3	45731451	T	0	0.000183975258839443	0.997687111868813
rs2742418	rs2251954	3	45731784	T	0	0.000180566023151698	0.998233265309244
rs2742418	rs2742418	3	45731920	T	0	0.000182359408450429	0.998052699286092
rs2742418	rs2742419	3	45731929	A	0	0.000171669511317795	0.998756452019588
rs2742418	rs2673051	3	45732409	T	0	0.000188735765391514	0.996944468844149
rs2742418	rs2742422	3	45732820	A	0	0.000165338410048933	0.999090469340776
rs2742418	rs17328701	3	45734258	A	0	0.000215990997499167	0.992953163279147
rs2742418	rs9877499	3	45734404	A	0	0.000186809601998729	0.997131278446147
rs2742418	rs1969624	3	45734818	T	0	0.00024990062493006	0.991582908703939
rs2742418	rs1969625	3	45734975	A	0	0.000185470955244074	0.997503136609973
rs2742418	rs1609553	3	45735142	T	0	0.00020938989697987	0.993375616879689
rs2742418	rs2673058	3	45735618	A	0	0.000208735388803316	0.993584352268493
rs2742418	rs2742426	3	45735901	A	0	0.00020457558022231	0.994407610762285
rs2742418	rs2742427	3	45736423	A	0	0.000191745694890868	0.996376211668302
rs2742418	rs2742429	3	45736913	T	0	0.000123126801252063	0.999767770072517
rs2742418	rs2742430	3	45736961	T	0	0.000123263889956562	0.999644643271265
rs2742418	rs2673056	3	45737802	T	0	0.000207978758241078	0.993792331026734
rs2742418	rs9825559	3	45740278	T	0	0.00013639093243898	0.999521379381309
rs2742418	rs12633747	3	45740299	A	1	0.000640488065039981	0.990381036950572
rs2742418	rs9809868	3	45740410	A	0	0.000168678911139923	0.998925130930728
rs2742418	rs9829631	3	45740558	T	0	0.000205667196669203	0.993997998223403
rs2742418	rs2742435	3	45740863	A	1	0.000883151616852466	0.985216464770182
rs2742418	rs1534876	3	45741257	T	0	0.00018974318028163	0.996755733078757
rs2742418	rs2742436	3	45741397	T	1	0.000898132203056885	0.983449296619555
rs2742418	rs2673047	3	45743113	A	0	0.000239169891498313	0.992065492321148
rs2742418	rs2742437	3	45743277	A	1	0.000877989903882411	0.986094454674065
rs2742418	rs2742438	3	45743390	T	0	0.000243413725710754	0.99182632242965
rs2742418	rs2742439	3	45744248	A	0	0.000227367710448588	0.992292860031597
rs2742418	rs938363	3	45746364	T	0	0.000114882003443169	1
rs2742418	rs938362	3	45746365	T	0	0.000117347924039548	0.999885117996557
rs2742418	rs1969626	3	45746836	A	0	0.000205036958659674	0.994203035182063
rs2742418	rs2373047	3	45747497	A	0	0.000219875661635525	0.992737172281647
rs2742418	rs2742441	3	45748429	A	0	0.000154543212870943	0.999245012553647
rs2742418	rs2673039	3	45748435	A	1	0.000738631466963838	0.988356789855383
rs2742418	rs2673038	3	45748632	A	0	0.000224436588415147	0.992517296620012
rs2742418	rs1883096	3	45750015	T	0	0.000194086384791184	0.995990872276966
rs2742418	rs6800556	3	45752229	T	0	0.000195749456752389	0.995796785892175
rs2742418	rs2742368	3	45752293	A	0	0.00019602401868706	0.995601036435423
rs2742418	rs2673036	3	45752471	T	0	0.000139975895222282	0.99938498844887
rs2742418	rs2742445	3	45752611	T	0	0.000196922411720816	0.995405012416736
rs2742418	rs1877934	3	45753295	A	0	0.000173891432398746	0.99858478250827
rs2742418	rs1877932	3	45753539	A	0	0.00018322800882917	0.997870339877642
rs2742418	rs2248991	3	45754749	A	0	0.000186387208581712	0.997317665654729
rs2742418	rs2673034	3	45755138	A	0	0.000197709867158872	0.995010671511991
rs2742418	rs2742385	3	45756270	A	0	0.000189778230173885	0.996565989898476
rs2742418	rs2742386	3	45756310	A	0	0.000201393210358391	0.994812961644832
rs2742418	rs2742390	3	45756722	A	0	0.000203957672188866	0.994611568434474
rs2742418	rs2249357	3	45758381	A	1	0.000720989868358688	0.989077779723742
rs2742418	rs2673028	3	45759654	A	1	0.000884016533774683	0.98433331315333
rs2742418	rs2673025	3	45760483	A	0	0.000193593696444554	0.996184465973411
rs2742418	rs2742406	3	45760600	T	1	0.00075037509515416	0.987618158388419
rs2742418	rs9311378	3	45763135	T	1	0.000662769161790085	0.989740548885532
rs2742418	rs2742447	3	45763977	A	0	0.000607390896598691	0.990988427847171
rs2742418	rs2742452	3	45765708	T	0	0.000177625766627151	0.998410891075871
rs2742418	rs2673067	3	45770087	A	1	0.98161979373696	0.98161979373696
rs2742418	rs2673065	3	45771222	T	0	0.000213063703563081	0.99316622698271
rs2742418	rs2742462	3	45774696	A	0	0.000197418493023614	0.995208090005015
rs2742418	rs1468543	3	45776900	A	0	0.000344580231838292	0.991333008079009
rs2742418	rs9821974	3	45784963	T	1	0.000931370679538138	0.982551164416498
rs2742418	rs2742379	3	45787835	A	1	0.000773328619200424	0.986867783293265
rs2742419	rs2742417	3	45731451	T	0	0.000183975258839443	0.997687111868813
rs2742419	rs2251954	3	45731784	T	0	0.000180566023151698	0.998233265309244
rs2742419	rs2742418	3	45731920	T	0	0.000182359408450429	0.998052699286092
rs2742419	rs2742419	3	45731929	A	0	0.000171669511317795	0.998756452019588
rs2742419	rs2673051	3	45732409	T	0	0.000188735765391514	0.996944468844149
rs2742419	rs2742422	3	45732820	A	0	0.000165338410048933	0.999090469340776
rs2742419	rs17328701	3	45734258	A	0	0.000215990997499167	0.992953163279147
rs2742419	rs9877499	3	45734404	A	0	0.000186809601998729	0.997131278446147
rs2742419	rs1969624	3	45734818	T	0	0.00024990062493006	0.991582908703939
rs2742419	rs1969625	3	45734975	A	0	0.000185470955244074	0.997503136609973
rs2742419	rs1609553	3	45735142	T	0	0.00020938989697987	0.993375616879689
rs2742419	rs2673058	3	45735618	A	0	0.000208735388803316	0.993584352268493
rs2742419	rs2742426	3	45735901	A	0	0.00020457558022231	0.994407610762285
rs2742419	rs2742427	3	45736423	A	0	0.000191745694890868	0.996376211668302
rs2742419	rs2742429	3	45736913	T	0	0.000123126801252063	0.999767770072517
rs2742419	rs2742430	3	45736961	T	0	0.000123263889956562	0.999644643271265
rs2742419	rs2673056	3	45737802	T	0	0.000207978758241078	0.993792331026734
rs2742419	rs9825559	3	45740278	T	0	0.00013639093243898	0.999521379381309
rs2742419	rs12633747	3	45740299	A	1	0.000640488065039981	0.990381036950572
rs2742419	rs9809868	3	45740410	A	0	0.000168678911139923	0.998925130930728
rs2742419	rs9829631	3	45740558	T	0	0.000205667196669203	0.993997998223403
rs2742419	rs2742435	3	45740863	A	1	0.000883151616852466	0.985216464770182
rs2742419	rs1534876	3	45741257	T	0	0.00018974318028163	0.996755733078757
rs2742419	rs2742436	3	45741397	T	1	0.000898132203056885	0.983449296619555
rs2742419	rs2673047	3	45743113	A	0	0.000239169891498313	0.992065492321148
rs2742419	rs2742437	3	45743277	A	1	0.000877989903882411	0.986094454674065
rs2742419	rs2742438	3	45743390	T	0	0.000243413725710754	0.99182632242965
rs2742419	rs2742439	3	45744248	A	0	0.000227367710448588	0.992292860031597
rs2742419	rs938363	3	45746364	T	0	0.000114882003443169	1
rs2742419	rs938362	3	45746365	T	0	0.000117347924039548	0.999885117996557
rs2742419	rs1969626	3	45746836	A	0	0.000205036958659674	0.994203035182063
rs2742419	rs2373047	3	45747497	A	0	0.000219875661635525	0.992737172281647
rs2742419	rs2742441	3	45748429	A	0	0.000154543212870943	0.999245012553647
rs2742419	rs2673039	3	45748435	A	1	0.000738631466963838	0.988356789855383
rs2742419	rs2673038	3	45748632	A	0	0.000224436588415147	0.992517296620012
rs2742419	rs1883096	3	45750015	T	0	0.000194086384791184	0.995990872276966
rs2742419	rs6800556	3	45752229	T	0	0.000195749456752389	0.995796785892175
rs2742419	rs2742368	3	45752293	A	0	0.00019602401868706	0.995601036435423
rs2742419	rs2673036	3	45752471	T	0	0.000139975895222282	0.99938498844887
rs2742419	rs2742445	3	45752611	T	0	0.000196922411720816	0.995405012416736
rs2742419	rs1877934	3	45753295	A	0	0.000173891432398746	0.99858478250827
rs2742419	rs1877932	3	45753539	A	0	0.00018322800882917	0.997870339877642
rs2742419	rs2248991	3	45754749	A	0	0.000186387208581712	0.997317665654729
rs2742419	rs2673034	3	45755138	A	0	0.000197709867158872	0.995010671511991
rs2742419	rs2742385	3	45756270	A	0	0.000189778230173885	0.996565989898476
rs2742419	rs2742386	3	45756310	A	0	0.000201393210358391	0.994812961644832
rs2742419	rs2742390	3	45756722	A	0	0.000203957672188866	0.994611568434474
rs2742419	rs2249357	3	45758381	A	1	0.000720989868358688	0.989077779723742
rs2742419	rs2673028	3	45759654	A	1	0.000884016533774683	0.98433331315333
rs2742419	rs2673025	3	45760483	A	0	0.000193593696444554	0.996184465973411
rs2742419	rs2742406	3	45760600	T	1	0.00075037509515416	0.987618158388419
rs2742419	rs9311378	3	45763135	T	1	0.000662769161790085	0.989740548885532
rs2742419	rs2742447	3	45763977	A	0	0.000607390896598691	0.990988427847171
rs2742419	rs2742452	3	45765708	T	0	0.000177625766627151	0.998410891075871
rs2742419	rs2673067	3	45770087	A	1	0.98161979373696	0.98161979373696
rs2742419	rs2673065	3	45771222	T	0	0.000213063703563081	0.99316622698271
rs2742419	rs2742462	3	45774696	A	0	0.000197418493023614	0.995208090005015
rs2742419	rs1468543	3	45776900	A	0	0.000344580231838292	0.991333008079009
rs2742419	rs9821974	3	45784963	T	1	0.000931370679538138	0.982551164416498
rs2742419	rs2742379	3	45787835	A	1	0.000773328619200424	0.986867783293265
rs2673051	rs2742417	3	45731451	T	0	0.000183975258839443	0.997687111868813
rs2673051	rs2251954	3	45731784	T	0	0.000180566023151698	0.998233265309244
rs2673051	rs2742418	3	45731920	T	0	0.000182359408450429	0.998052699286092
rs2673051	rs2742419	3	45731929	A	0	0.000171669511317795	0.998756452019588
rs2673051	rs2673051	3	45732409	T	0	0.000188735765391514	0.996944468844149
rs2673051	rs2742422	3	45732820	A	0	0.000165338410048933	0.999090469340776
rs2673051	rs17328701	3	45734258	A	0	0.000215990997499167	0.992953163279147
rs2673051	rs9877499	3	45734404	A	0	0.000186809601998729	0.997131278446147
rs2673051	rs1969624	3	45734818	T	0	0.00024990062493006	0.991582908703939
rs2673051	rs1969625	3	45734975	A	0	0.000185470955244074	0.997503136609973
rs2673051	rs1609553	3	45735142	T	0	0.00020938989697987	0.993375616879689
rs2673051	rs2673058	3	45735618	A	0	0.000208735388803316	0.993584352268493
rs2673051	rs2742426	3	45735901	A	0	0.00020457558022231	0.994407610762285
rs2673051	rs2742427	3	45736423	A	0	0.000191745694890868	0.996376211668302
rs2673051	rs2742429	3	45736913	T	0	0.000123126801252063	0.999767770072517
rs2673051	rs2742430	3	45736961	T	0	0.000123263889956562	0.999644643271265
rs2673051	rs2673056	3	45737802	T	0	0.000207978758241078	0.993792331026734
rs2673051	rs9825559	3	45740278	T	0	0.00013639093243898	0.999521379381309
rs2673051	rs12633747	3	45740299	A	1	0.000640488065039981	0.990381036950572
rs2673051	rs9809868	3	45740410	A	0	0.000168678911139923	0.998925130930728
rs2673051	rs9829631	3	45740558	T	0	0.000205667196669203	0.993997998223403
rs2673051	rs2742435	3	45740863	A	1	0.000883151616852466	0.985216464770182
rs2673051	rs1534876	3	45741257	T	0	0.00018974318028163	0.996755733078757
rs2673051	rs2742436	3	45741397	T	1	0.000898132203056885	0.983449296619555
rs2673051	rs2673047	3	45743113	A	0	0.000239169891498313	0.992065492321148
rs2673051	rs2742437	3	45743277	A	1	0.000877989903882411	0.986094454674065
rs2673051	rs2742438	3	45743390	T	0	0.000243413725710754	0.99182632242965
rs2673051	rs2742439	3	45744248	A	0	0.000227367710448588	0.992292860031597
rs2673051	rs938363	3	45746364	T	0	0.000114882003443169	1
rs2673051	rs938362	3	45746365	T	0	0.000117347924039548	0.999885117996557
rs2673051	rs1969626	3	45746836	A	0	0.000205036958659674	0.994203035182063
rs2673051	rs2373047	3	45747497	A	0	0.000219875661635525	0.992737172281647
rs2673051	rs2742441	3	45748429	A	0	0.000154543212870943	0.999245012553647
rs2673051	rs2673039	3	45748435	A	1	0.000738631466963838	0.988356789855383
rs2673051	rs2673038	3	45748632	A	0	0.000224436588415147	0.992517296620012
rs2673051	rs1883096	3	45750015	T	0	0.000194086384791184	0.995990872276966
rs2673051	rs6800556	3	45752229	T	0	0.000195749456752389	0.995796785892175
rs2673051	rs2742368	3	45752293	A	0	0.00019602401868706	0.995601036435423
rs2673051	rs2673036	3	45752471	T	0	0.000139975895222282	0.99938498844887
rs2673051	rs2742445	3	45752611	T	0	0.000196922411720816	0.995405012416736
rs2673051	rs1877934	3	45753295	A	0	0.000173891432398746	0.99858478250827
rs2673051	rs1877932	3	45753539	A	0	0.00018322800882917	0.997870339877642
rs2673051	rs2248991	3	45754749	A	0	0.000186387208581712	0.997317665654729
rs2673051	rs2673034	3	45755138	A	0	0.000197709867158872	0.995010671511991
rs2673051	rs2742385	3	45756270	A	0	0.000189778230173885	0.996565989898476
rs2673051	rs2742386	3	45756310	A	0	0.000201393210358391	0.994812961644832
rs2673051	rs2742390	3	45756722	A	0	0.000203957672188866	0.994611568434474
rs2673051	rs2249357	3	45758381	A	1	0.000720989868358688	0.989077779723742
rs2673051	rs2673028	3	45759654	A	1	0.000884016533774683	0.98433331315333
rs2673051	rs2673025	3	45760483	A	0	0.000193593696444554	0.996184465973411
rs2673051	rs2742406	3	45760600	T	1	0.00075037509515416	0.987618158388419
rs2673051	rs9311378	3	45763135	T	1	0.000662769161790085	0.989740548885532
rs2673051	rs2742447	3	45763977	A	0	0.000607390896598691	0.990988427847171
rs2673051	rs2742452	3	45765708	T	0	0.000177625766627151	0.998410891075871
rs2673051	rs2673067	3	45770087	A	1	0.98161979373696	0.98161979373696
rs2673051	rs2673065	3	45771222	T	0	0.000213063703563081	0.99316622698271
rs2673051	rs2742462	3	45774696	A	0	0.000197418493023614	0.995208090005015
rs2673051	rs1468543	3	45776900	A	0	0.000344580231838292	0.991333008079009
rs2673051	rs9821974	3	45784963	T	1	0.000931370679538138	0.982551164416498
rs2673051	rs2742379	3	45787835	A	1	0.000773328619200424	0.986867783293265
rs2742422	rs2742417	3	45731451	T	0	0.000183975258839443	0.997687111868813
rs2742422	rs2251954	3	45731784	T	0	0.000180566023151698	0.998233265309244
rs2742422	rs2742418	3	45731920	T	0	0.000182359408450429	0.998052699286092
rs2742422	rs2742419	3	45731929	A	0	0.000171669511317795	0.998756452019588
rs2742422	rs2673051	3	45732409	T	0	0.000188735765391514	0.996944468844149
rs2742422	rs2742422	3	45732820	A	0	0.000165338410048933	0.999090469340776
rs2742422	rs17328701	3	45734258	A	0	0.000215990997499167	0.992953163279147
rs2742422	rs9877499	3	45734404	A	0	0.000186809601998729	0.997131278446147
rs2742422	rs1969624	3	45734818	T	0	0.00024990062493006	0.991582908703939
rs2742422	rs1969625	3	45734975	A	0	0.000185470955244074	0.997503136609973
rs2742422	rs1609553	3	45735142	T	0	0.00020938989697987	0.993375616879689
rs2742422	rs2673058	3	45735618	A	0	0.000208735388803316	0.993584352268493
rs2742422	rs2742426	3	45735901	A	0	0.00020457558022231	0.994407610762285
rs2742422	rs2742427	3	45736423	A	0	0.000191745694890868	0.996376211668302
rs2742422	rs2742429	3	45736913	T	0	0.000123126801252063	0.999767770072517
rs2742422	rs2742430	3	45736961	T	0	0.000123263889956562	0.999644643271265
rs2742422	rs2673056	3	45737802	T	0	0.000207978758241078	0.993792331026734
rs2742422	rs9825559	3	45740278	T	0	0.00013639093243898	0.999521379381309
rs2742422	rs12633747	3	45740299	A	1	0.000640488065039981	0.990381036950572
rs2742422	rs9809868	3	45740410	A	0	0.000168678911139923	0.998925130930728
rs2742422	rs9829631	3	45740558	T	0	0.000205667196669203	0.993997998223403
rs2742422	rs2742435	3	45740863	A	1	0.000883151616852466	0.985216464770182
rs2742422	rs1534876	3	45741257	T	0	0.00018974318028163	0.996755733078757
rs2742422	rs2742436	3	45741397	T	1	0.000898132203056885	0.983449296619555
rs2742422	rs2673047	3	45743113	A	0	0.000239169891498313	0.992065492321148
rs2742422	rs2742437	3	45743277	A	1	0.000877989903882411	0.986094454674065
rs2742422	rs2742438	3	45743390	T	0	0.000243413725710754	0.99182632242965
rs2742422	rs2742439	3	45744248	A	0	0.000227367710448588	0.992292860031597
rs2742422	rs938363	3	45746364	T	0	0.000114882003443169	1
rs2742422	rs938362	3	45746365	T	0	0.000117347924039548	0.999885117996557
rs2742422	rs1969626	3	45746836	A	0	0.000205036958659674	0.994203035182063
rs2742422	rs2373047	3	45747497	A	0	0.000219875661635525	0.992737172281647
rs2742422	rs2742441	3	45748429	A	0	0.000154543212870943	0.999245012553647
rs2742422	rs2673039	3	45748435	A	1	0.000738631466963838	0.988356789855383
rs2742422	rs2673038	3	45748632	A	0	0.000224436588415147	0.992517296620012
rs2742422	rs1883096	3	45750015	T	0	0.000194086384791184	0.995990872276966
rs2742422	rs6800556	3	45752229	T	0	0.000195749456752389	0.995796785892175
rs2742422	rs2742368	3	45752293	A	0	0.00019602401868706	0.995601036435423
rs2742422	rs2673036	3	45752471	T	0	0.000139975895222282	0.99938498844887
rs2742422	rs2742445	3	45752611	T	0	0.000196922411720816	0.995405012416736
rs2742422	rs1877934	3	45753295	A	0	0.000173891432398746	0.99858478250827
rs2742422	rs1877932	3	45753539	A	0	0.00018322800882917	0.997870339877642
rs2742422	rs2248991	3	45754749	A	0	0.000186387208581712	0.997317665654729
rs2742422	rs2673034	3	45755138	A	0	0.000197709867158872	0.995010671511991
rs2742422	rs2742385	3	45756270	A	0	0.000189778230173885	0.996565989898476
rs2742422	rs2742386	3	45756310	A	0	0.000201393210358391	0.994812961644832
rs2742422	rs2742390	3	45756722	A	0	0.000203957672188866	0.994611568434474
rs2742422	rs2249357	3	45758381	A	1	0.000720989868358688	0.989077779723742
rs2742422	rs2673028	3	45759654	A	1	0.000884016533774683	0.98433331315333
rs2742422	rs2673025	3	45760483	A	0	0.000193593696444554	0.996184465973411
rs2742422	rs2742406	3	45760600	T	1	0.00075037509515416	0.987618158388419
rs2742422	rs9311378	3	45763135	T	1	0.000662769161790085	0.989740548885532
rs2742422	rs2742447	3	45763977	A	0	0.000607390896598691	0.990988427847171
rs2742422	rs2742452	3	45765708	T	0	0.000177625766627151	0.998410891075871
rs2742422	rs2673067	3	45770087	A	1	0.98161979373696	0.98161979373696
rs2742422	rs2673065	3	45771222	T	0	0.000213063703563081	0.99316622698271
rs2742422	rs2742462	3	45774696	A	0	0.000197418493023614	0.995208090005015
rs2742422	rs1468543	3	45776900	A	0	0.000344580231838292	0.991333008079009
rs2742422	rs9821974	3	45784963	T	1	0.000931370679538138	0.982551164416498
rs2742422	rs2742379	3	45787835	A	1	0.000773328619200424	0.986867783293265
rs17328701	rs2742417	3	45731451	T	0	0.000183975258839443	0.997687111868813
rs17328701	rs2251954	3	45731784	T	0	0.000180566023151698	0.998233265309244
rs17328701	rs2742418	3	45731920	T	0	0.000182359408450429	0.998052699286092
rs17328701	rs2742419	3	45731929	A	0	0.000171669511317795	0.998756452019588
rs17328701	rs2673051	3	45732409	T	0	0.000188735765391514	0.996944468844149
rs17328701	rs2742422	3	45732820	A	0	0.000165338410048933	0.999090469340776
rs17328701	rs17328701	3	45734258	A	0	0.000215990997499167	0.992953163279147
rs17328701	rs9877499	3	45734404	A	0	0.000186809601998729	0.997131278446147
rs17328701	rs1969624	3	45734818	T	0	0.00024990062493006	0.991582908703939
rs17328701	rs1969625	3	45734975	A	0	0.000185470955244074	0.997503136609973
rs17328701	rs1609553	3	45735142	T	0	0.00020938989697987	0.993375616879689
rs17328701	rs2673058	3	45735618	A	0	0.000208735388803316	0.993584352268493
rs17328701	rs2742426	3	45735901	A	0	0.00020457558022231	0.994407610762285
rs17328701	rs2742427	3	45736423	A	0	0.000191745694890868	0.996376211668302
rs17328701	rs2742429	3	45736913	T	0	0.000123126801252063	0.999767770072517
rs17328701	rs2742430	3	45736961	T	0	0.000123263889956562	0.999644643271265
rs17328701	rs2673056	3	45737802	T	0	0.000207978758241078	0.993792331026734
rs17328701	rs9825559	3	45740278	T	0	0.00013639093243898	0.999521379381309
rs17328701	rs12633747	3	45740299	A	1	0.000640488065039981	0.990381036950572
rs17328701	rs9809868	3	45740410	A	0	0.000168678911139923	0.998925130930728
rs17328701	rs9829631	3	45740558	T	0	0.000205667196669203	0.993997998223403
rs17328701	rs2742435	3	45740863	A	1	0.000883151616852466	0.985216464770182
rs17328701	rs1534876	3	45741257	T	0	0.00018974318028163	0.996755733078757
rs17328701	rs2742436	3	45741397	T	1	0.000898132203056885	0.983449296619555
rs17328701	rs2673047	3	45743113	A	0	0.000239169891498313	0.992065492321148
rs17328701	rs2742437	3	45743277	A	1	0.000877989903882411	0.986094454674065
rs17328701	rs2742438	3	45743390	T	0	0.000243413725710754	0.99182632242965
rs17328701	rs2742439	3	45744248	A	0	0.000227367710448588	0.992292860031597
rs17328701	rs938363	3	45746364	T	0	0.000114882003443169	1
rs17328701	rs938362	3	45746365	T	0	0.000117347924039548	0.999885117996557
rs17328701	rs1969626	3	45746836	A	0	0.000205036958659674	0.994203035182063
rs17328701	rs2373047	3	45747497	A	0	0.000219875661635525	0.992737172281647
rs17328701	rs2742441	3	45748429	A	0	0.000154543212870943	0.999245012553647
rs17328701	rs2673039	3	45748435	A	1	0.000738631466963838	0.988356789855383
rs17328701	rs2673038	3	45748632	A	0	0.000224436588415147	0.992517296620012
rs17328701	rs1883096	3	45750015	T	0	0.000194086384791184	0.995990872276966
rs17328701	rs6800556	3	45752229	T	0	0.000195749456752389	0.995796785892175
rs17328701	rs2742368	3	45752293	A	0	0.00019602401868706	0.995601036435423
rs17328701	rs2673036	3	45752471	T	0	0.000139975895222282	0.99938498844887
rs17328701	rs2742445	3	45752611	T	0	0.000196922411720816	0.995405012416736
rs17328701	rs1877934	3	45753295	A	0	0.000173891432398746	0.99858478250827
rs17328701	rs1877932	3	45753539	A	0	0.00018322800882917	0.997870339877642
rs17328701	rs2248991	3	45754749	A	0	0.000186387208581712	0.997317665654729
rs17328701	rs2673034	3	45755138	A	0	0.000197709867158872	0.995010671511991
rs17328701	rs2742385	3	45756270	A	0	0.000189778230173885	0.996565989898476
rs17328701	rs2742386	3	45756310	A	0	0.000201393210358391	0.994812961644832
rs17328701	rs2742390	3	45756722	A	0	0.000203957672188866	0.994611568434474
rs17328701	rs2249357	3	45758381	A	1	0.000720989868358688	0.989077779723742
rs17328701	rs2673028	3	45759654	A	1	0.000884016533774683	0.98433331315333
rs17328701	rs2673025	3	45760483	A	0	0.000193593696444554	0.996184465973411
rs17328701	rs2742406	3	45760600	T	1	0.00075037509515416	0.987618158388419
rs17328701	rs9311378	3	45763135	T	1	0.000662769161790085	0.989740548885532
rs17328701	rs2742447	3	45763977	A	0	0.000607390896598691	0.990988427847171
rs17328701	rs2742452	3	45765708	T	0	0.000177625766627151	0.998410891075871
rs17328701	rs2673067	3	45770087	A	1	0.98161979373696	0.98161979373696
rs17328701	rs2673065	3	45771222	T	0	0.000213063703563081	0.99316622698271
rs17328701	rs2742462	3	45774696	A	0	0.000197418493023614	0.995208090005015
rs17328701	rs1468543	3	45776900	A	0	0.000344580231838292	0.991333008079009
rs17328701	rs9821974	3	45784963	T	1	0.000931370679538138	0.982551164416498
rs17328701	rs2742379	3	45787835	A	1	0.000773328619200424	0.986867783293265
rs9877499	rs2742417	3	45731451	T	0	0.000183975258839443	0.997687111868813
rs9877499	rs2251954	3	45731784	T	0	0.000180566023151698	0.998233265309244
rs9877499	rs2742418	3	45731920	T	0	0.000182359408450429	0.998052699286092
rs9877499	rs2742419	3	45731929	A	0	0.000171669511317795	0.998756452019588
rs9877499	rs2673051	3	45732409	T	0	0.000188735765391514	0.996944468844149
rs9877499	rs2742422	3	45732820	A	0	0.000165338410048933	0.999090469340776
rs9877499	rs17328701	3	45734258	A	0	0.000215990997499167	0.992953163279147
rs9877499	rs9877499	3	45734404	A	0	0.000186809601998729	0.997131278446147
rs9877499	rs1969624	3	45734818	T	0	0.00024990062493006	0.991582908703939
rs9877499	rs1969625	3	45734975	A	0	0.000185470955244074	0.997503136609973
rs9877499	rs1609553	3	45735142	T	0	0.00020938989697987	0.993375616879689
rs9877499	rs2673058	3	45735618	A	0	0.000208735388803316	0.993584352268493
rs9877499	rs2742426	3	45735901	A	0	0.00020457558022231	0.994407610762285
rs9877499	rs2742427	3	45736423	A	0	0.000191745694890868	0.996376211668302
rs9877499	rs2742429	3	45736913	T	0	0.000123126801252063	0.999767770072517
rs9877499	rs2742430	3	45736961	T	0	0.000123263889956562	0.999644643271265
rs9877499	rs2673056	3	45737802	T	0	0.000207978758241078	0.993792331026734
rs9877499	rs9825559	3	45740278	T	0	0.00013639093243898	0.999521379381309
rs9877499	rs12633747	3	45740299	A	1	0.000640488065039981	0.990381036950572
rs9877499	rs9809868	3	45740410	A	0	0.000168678911139923	0.998925130930728
rs9877499	rs9829631	3	45740558	T	0	0.000205667196669203	0.993997998223403
rs9877499	rs2742435	3	45740863	A	1	0.000883151616852466	0.985216464770182
rs9877499	rs1534876	3	45741257	T	0	0.00018974318028163	0.996755733078757
rs9877499	rs2742436	3	45741397	T	1	0.000898132203056885	0.983449296619555
rs9877499	rs2673047	3	45743113	A	0	0.000239169891498313	0.992065492321148
rs9877499	rs2742437	3	45743277	A	1	0.000877989903882411	0.986094454674065
rs9877499	rs2742438	3	45743390	T	0	0.000243413725710754	0.99182632242965
rs9877499	rs2742439	3	45744248	A	0	0.000227367710448588	0.992292860031597
rs9877499	rs938363	3	45746364	T	0	0.000114882003443169	1
rs9877499	rs938362	3	45746365	T	0	0.000117347924039548	0.999885117996557
rs9877499	rs1969626	3	45746836	A	0	0.000205036958659674	0.994203035182063
rs9877499	rs2373047	3	45747497	A	0	0.000219875661635525	0.992737172281647
rs9877499	rs2742441	3	45748429	A	0	0.000154543212870943	0.999245012553647
rs9877499	rs2673039	3	45748435	A	1	0.000738631466963838	0.988356789855383
rs9877499	rs2673038	3	45748632	A	0	0.000224436588415147	0.992517296620012
rs9877499	rs1883096	3	45750015	T	0	0.000194086384791184	0.995990872276966
rs9877499	rs6800556	3	45752229	T	0	0.000195749456752389	0.995796785892175
rs9877499	rs2742368	3	45752293	A	0	0.00019602401868706	0.995601036435423
rs9877499	rs2673036	3	45752471	T	0	0.000139975895222282	0.99938498844887
rs9877499	rs2742445	3	45752611	T	0	0.000196922411720816	0.995405012416736
rs9877499	rs1877934	3	45753295	A	0	0.000173891432398746	0.99858478250827
rs9877499	rs1877932	3	45753539	A	0	0.00018322800882917	0.997870339877642
rs9877499	rs2248991	3	45754749	A	0	0.000186387208581712	0.997317665654729
rs9877499	rs2673034	3	45755138	A	0	0.000197709867158872	0.995010671511991
rs9877499	rs2742385	3	45756270	A	0	0.000189778230173885	0.996565989898476
rs9877499	rs2742386	3	45756310	A	0	0.000201393210358391	0.994812961644832
rs9877499	rs2742390	3	45756722	A	0	0.000203957672188866	0.994611568434474
rs9877499	rs2249357	3	45758381	A	1	0.000720989868358688	0.989077779723742
rs9877499	rs2673028	3	45759654	A	1	0.000884016533774683	0.98433331315333
rs9877499	rs2673025	3	45760483	A	0	0.000193593696444554	0.996184465973411
rs9877499	rs2742406	3	45760600	T	1	0.00075037509515416	0.987618158388419
rs9877499	rs9311378	3	45763135	T	1	0.000662769161790085	0.989740548885532
rs9877499	rs2742447	3	45763977	A	0	0.000607390896598691	0.990988427847171
rs9877499	rs2742452	3	45765708	T	0	0.000177625766627151	0.998410891075871
rs9877499	rs2673067	3	45770087	A	1	0.98161979373696	0.98161979373696
rs9877499	rs2673065	3	45771222	T	0	0.000213063703563081	0.99316622698271
rs9877499	rs2742462	3	45774696	A	0	0.000197418493023614	0.995208090005015
rs9877499	rs1468543	3	45776900	A	0	0.000344580231838292	0.991333008079009
rs9877499	rs9821974	3	45784963	T	1	0.000931370679538138	0.982551164416498
rs9877499	rs2742379	3	45787835	A	1	0.000773328619200424	0.986867783293265
rs1969624	rs2742417	3	45731451	T	0	0.000183975258839443	0.997687111868813
rs1969624	rs2251954	3	45731784	T	0	0.000180566023151698	0.998233265309244
rs1969624	rs2742418	3	45731920	T	0	0.000182359408450429	0.998052699286092
rs1969624	rs2742419	3	45731929	A	0	0.000171669511317795	0.998756452019588
rs1969624	rs2673051	3	45732409	T	0	0.000188735765391514	0.996944468844149
rs1969624	rs2742422	3	45732820	A	0	0.000165338410048933	0.999090469340776
rs1969624	rs17328701	3	45734258	A	0	0.000215990997499167	0.992953163279147
rs1969624	rs9877499	3	45734404	A	0	0.000186809601998729	0.997131278446147
rs1969624	rs1969624	3	45734818	T	0	0.00024990062493006	0.991582908703939
rs1969624	rs1969625	3	45734975	A	0	0.000185470955244074	0.997503136609973
rs1969624	rs1609553	3	45735142	T	0	0.00020938989697987	0.993375616879689
rs1969624	rs2673058	3	45735618	A	0	0.000208735388803316	0.993584352268493
rs1969624	rs2742426	3	45735901	A	0	0.00020457558022231	0.994407610762285
rs1969624	rs2742427	3	45736423	A	0	0.000191745694890868	0.996376211668302
rs1969624	rs2742429	3	45736913	T	0	0.000123126801252063	0.999767770072517
rs1969624	rs2742430	3	45736961	T	0	0.000123263889956562	0.999644643271265
rs1969624	rs2673056	3	45737802	T	0	0.000207978758241078	0.993792331026734
rs1969624	rs9825559	3	45740278	T	0	0.00013639093243898	0.999521379381309
rs1969624	rs12633747	3	45740299	A	1	0.000640488065039981	0.990381036950572
rs1969624	rs9809868	3	45740410	A	0	0.000168678911139923	0.998925130930728
rs1969624	rs9829631	3	45740558	T	0	0.000205667196669203	0.993997998223403
rs1969624	rs2742435	3	45740863	A	1	0.000883151616852466	0.985216464770182
rs1969624	rs1534876	3	45741257	T	0	0.00018974318028163	0.996755733078757
rs1969624	rs2742436	3	45741397	T	1	0.000898132203056885	0.983449296619555
rs1969624	rs2673047	3	45743113	A	0	0.000239169891498313	0.992065492321148
rs1969624	rs2742437	3	45743277	A	1	0.000877989903882411	0.986094454674065
rs1969624	rs2742438	3	45743390	T	0	0.000243413725710754	0.99182632242965
rs1969624	rs2742439	3	45744248	A	0	0.000227367710448588	0.992292860031597
rs1969624	rs938363	3	45746364	T	0	0.000114882003443169	1
rs1969624	rs938362	3	45746365	T	0	0.000117347924039548	0.999885117996557
rs1969624	rs1969626	3	45746836	A	0	0.000205036958659674	0.994203035182063
rs1969624	rs2373047	3	45747497	A	0	0.000219875661635525	0.992737172281647
rs1969624	rs2742441	3	45748429	A	0	0.000154543212870943	0.999245012553647
rs1969624	rs2673039	3	45748435	A	1	0.000738631466963838	0.988356789855383
rs1969624	rs2673038	3	45748632	A	0	0.000224436588415147	0.992517296620012
rs1969624	rs1883096	3	45750015	T	0	0.000194086384791184	0.995990872276966
rs1969624	rs6800556	3	45752229	T	0	0.000195749456752389	0.995796785892175
rs1969624	rs2742368	3	45752293	A	0	0.00019602401868706	0.995601036435423
rs1969624	rs2673036	3	45752471	T	0	0.000139975895222282	0.99938498844887
rs1969624	rs2742445	3	45752611	T	0	0.000196922411720816	0.995405012416736
rs1969624	rs1877934	3	45753295	A	0	0.000173891432398746	0.99858478250827
rs1969624	rs1877932	3	45753539	A	0	0.00018322800882917	0.997870339877642
rs1969624	rs2248991	3	45754749	A	0	0.000186387208581712	0.997317665654729
rs1969624	rs2673034	3	45755138	A	0	0.000197709867158872	0.995010671511991
rs1969624	rs2742385	3	45756270	A	0	0.000189778230173885	0.996565989898476
rs1969624	rs2742386	3	45756310	A	0	0.000201393210358391	0.994812961644832
rs1969624	rs2742390	3	45756722	A	0	0.000203957672188866	0.994611568434474
rs1969624	rs2249357	3	45758381	A	1	0.000720989868358688	0.989077779723742
rs1969624	rs2673028	3	45759654	A	1	0.000884016533774683	0.98433331315333
rs1969624	rs2673025	3	45760483	A	0	0.000193593696444554	0.996184465973411
rs1969624	rs2742406	3	45760600	T	1	0.00075037509515416	0.987618158388419
rs1969624	rs9311378	3	45763135	T	1	0.000662769161790085	0.989740548885532
rs1969624	rs2742447	3	45763977	A	0	0.000607390896598691	0.990988427847171
rs1969624	rs2742452	3	45765708	T	0	0.000177625766627151	0.998410891075871
rs1969624	rs2673067	3	45770087	A	1	0.98161979373696	0.98161979373696
rs1969624	rs2673065	3	45771222	T	0	0.000213063703563081	0.99316622698271
rs1969624	rs2742462	3	45774696	A	0	0.000197418493023614	0.995208090005015
rs1969624	rs1468543	3	45776900	A	0	0.000344580231838292	0.991333008079009
rs1969624	rs9821974	3	45784963	T	1	0.000931370679538138	0.982551164416498
rs1969624	rs2742379	3	45787835	A	1	0.000773328619200424	0.986867783293265
rs1969625	rs2742417	3	45731451	T	0	0.000183975258839443	0.997687111868813
rs1969625	rs2251954	3	45731784	T	0	0.000180566023151698	0.998233265309244
rs1969625	rs2742418	3	45731920	T	0	0.000182359408450429	0.998052699286092
rs1969625	rs2742419	3	45731929	A	0	0.000171669511317795	0.998756452019588
rs1969625	rs2673051	3	45732409	T	0	0.000188735765391514	0.996944468844149
rs1969625	rs2742422	3	45732820	A	0	0.000165338410048933	0.999090469340776
rs1969625	rs17328701	3	45734258	A	0	0.000215990997499167	0.992953163279147
rs1969625	rs9877499	3	45734404	A	0	0.000186809601998729	0.997131278446147
rs1969625	rs1969624	3	45734818	T	0	0.00024990062493006	0.991582908703939
rs1969625	rs1969625	3	45734975	A	0	0.000185470955244074	0.997503136609973
rs1969625	rs1609553	3	45735142	T	0	0.00020938989697987	0.993375616879689
rs1969625	rs2673058	3	45735618	A	0	0.000208735388803316	0.993584352268493
rs1969625	rs2742426	3	45735901	A	0	0.00020457558022231	0.994407610762285
rs1969625	rs2742427	3	45736423	A	0	0.000191745694890868	0.996376211668302
rs1969625	rs2742429	3	45736913	T	0	0.000123126801252063	0.999767770072517
rs1969625	rs2742430	3	45736961	T	0	0.000123263889956562	0.999644643271265
rs1969625	rs2673056	3	45737802	T	0	0.000207978758241078	0.993792331026734
rs1969625	rs9825559	3	45740278	T	0	0.00013639093243898	0.999521379381309
rs1969625	rs12633747	3	45740299	A	1	0.000640488065039981	0.990381036950572
rs1969625	rs9809868	3	45740410	A	0	0.000168678911139923	0.998925130930728
rs1969625	rs9829631	3	45740558	T	0	0.000205667196669203	0.993997998223403
rs1969625	rs2742435	3	45740863	A	1	0.000883151616852466	0.985216464770182
rs1969625	rs1534876	3	45741257	T	0	0.00018974318028163	0.996755733078757
rs1969625	rs2742436	3	45741397	T	1	0.000898132203056885	0.983449296619555
rs1969625	rs2673047	3	45743113	A	0	0.000239169891498313	0.992065492321148
rs1969625	rs2742437	3	45743277	A	1	0.000877989903882411	0.986094454674065
rs1969625	rs2742438	3	45743390	T	0	0.000243413725710754	0.99182632242965
rs1969625	rs2742439	3	45744248	A	0	0.000227367710448588	0.992292860031597
rs1969625	rs938363	3	45746364	T	0	0.000114882003443169	1
rs1969625	rs938362	3	45746365	T	0	0.000117347924039548	0.999885117996557
rs1969625	rs1969626	3	45746836	A	0	0.000205036958659674	0.994203035182063
rs1969625	rs2373047	3	45747497	A	0	0.000219875661635525	0.992737172281647
rs1969625	rs2742441	3	45748429	A	0	0.000154543212870943	0.999245012553647
rs1969625	rs2673039	3	45748435	A	1	0.000738631466963838	0.988356789855383
rs1969625	rs2673038	3	45748632	A	0	0.000224436588415147	0.992517296620012
rs1969625	rs1883096	3	45750015	T	0	0.000194086384791184	0.995990872276966
rs1969625	rs6800556	3	45752229	T	0	0.000195749456752389	0.995796785892175
rs1969625	rs2742368	3	45752293	A	0	0.00019602401868706	0.995601036435423
rs1969625	rs2673036	3	45752471	T	0	0.000139975895222282	0.99938498844887
rs1969625	rs2742445	3	45752611	T	0	0.000196922411720816	0.995405012416736
rs1969625	rs1877934	3	45753295	A	0	0.000173891432398746	0.99858478250827
rs1969625	rs1877932	3	45753539	A	0	0.00018322800882917	0.997870339877642
rs1969625	rs2248991	3	45754749	A	0	0.000186387208581712	0.997317665654729
rs1969625	rs2673034	3	45755138	A	0	0.000197709867158872	0.995010671511991
rs1969625	rs2742385	3	45756270	A	0	0.000189778230173885	0.996565989898476
rs1969625	rs2742386	3	45756310	A	0	0.000201393210358391	0.994812961644832
rs1969625	rs2742390	3	45756722	A	0	0.000203957672188866	0.994611568434474
rs1969625	rs2249357	3	45758381	A	1	0.000720989868358688	0.989077779723742
rs1969625	rs2673028	3	45759654	A	1	0.000884016533774683	0.98433331315333
rs1969625	rs2673025	3	45760483	A	0	0.000193593696444554	0.996184465973411
rs1969625	rs2742406	3	45760600	T	1	0.00075037509515416	0.987618158388419
rs1969625	rs9311378	3	45763135	T	1	0.000662769161790085	0.989740548885532
rs1969625	rs2742447	3	45763977	A	0	0.000607390896598691	0.990988427847171
rs1969625	rs2742452	3	45765708	T	0	0.000177625766627151	0.998410891075871
rs1969625	rs2673067	3	45770087	A	1	0.98161979373696	0.98161979373696
rs1969625	rs2673065	3	45771222	T	0	0.000213063703563081	0.99316622698271
rs1969625	rs2742462	3	45774696	A	0	0.000197418493023614	0.995208090005015
rs1969625	rs1468543	3	45776900	A	0	0.000344580231838292	0.991333008079009
rs1969625	rs9821974	3	45784963	T	1	0.000931370679538138	0.982551164416498
rs1969625	rs2742379	3	45787835	A	1	0.000773328619200424	0.986867783293265
rs1609553	rs2742417	3	45731451	T	0	0.000183975258839443	0.997687111868813
rs1609553	rs2251954	3	45731784	T	0	0.000180566023151698	0.998233265309244
rs1609553	rs2742418	3	45731920	T	0	0.000182359408450429	0.998052699286092
rs1609553	rs2742419	3	45731929	A	0	0.000171669511317795	0.998756452019588
rs1609553	rs2673051	3	45732409	T	0	0.000188735765391514	0.996944468844149
rs1609553	rs2742422	3	45732820	A	0	0.000165338410048933	0.999090469340776
rs1609553	rs17328701	3	45734258	A	0	0.000215990997499167	0.992953163279147
rs1609553	rs9877499	3	45734404	A	0	0.000186809601998729	0.997131278446147
rs1609553	rs1969624	3	45734818	T	0	0.00024990062493006	0.991582908703939
rs1609553	rs1969625	3	45734975	A	0	0.000185470955244074	0.997503136609973
rs1609553	rs1609553	3	45735142	T	0	0.00020938989697987	0.993375616879689
rs1609553	rs2673058	3	45735618	A	0	0.000208735388803316	0.993584352268493
rs1609553	rs2742426	3	45735901	A	0	0.00020457558022231	0.994407610762285
rs1609553	rs2742427	3	45736423	A	0	0.000191745694890868	0.996376211668302
rs1609553	rs2742429	3	45736913	T	0	0.000123126801252063	0.999767770072517
rs1609553	rs2742430	3	45736961	T	0	0.000123263889956562	0.999644643271265
rs1609553	rs2673056	3	45737802	T	0	0.000207978758241078	0.993792331026734
rs1609553	rs9825559	3	45740278	T	0	0.00013639093243898	0.999521379381309
rs1609553	rs12633747	3	45740299	A	1	0.000640488065039981	0.990381036950572
rs1609553	rs9809868	3	45740410	A	0	0.000168678911139923	0.998925130930728
rs1609553	rs9829631	3	45740558	T	0	0.000205667196669203	0.993997998223403
rs1609553	rs2742435	3	45740863	A	1	0.000883151616852466	0.985216464770182
rs1609553	rs1534876	3	45741257	T	0	0.00018974318028163	0.996755733078757
rs1609553	rs2742436	3	45741397	T	1	0.000898132203056885	0.983449296619555
rs1609553	rs2673047	3	45743113	A	0	0.000239169891498313	0.992065492321148
rs1609553	rs2742437	3	45743277	A	1	0.000877989903882411	0.986094454674065
rs1609553	rs2742438	3	45743390	T	0	0.000243413725710754	0.99182632242965
rs1609553	rs2742439	3	45744248	A	0	0.000227367710448588	0.992292860031597
rs1609553	rs938363	3	45746364	T	0	0.000114882003443169	1
rs1609553	rs938362	3	45746365	T	0	0.000117347924039548	0.999885117996557
rs1609553	rs1969626	3	45746836	A	0	0.000205036958659674	0.994203035182063
rs1609553	rs2373047	3	45747497	A	0	0.000219875661635525	0.992737172281647
rs1609553	rs2742441	3	45748429	A	0	0.000154543212870943	0.999245012553647
rs1609553	rs2673039	3	45748435	A	1	0.000738631466963838	0.988356789855383
rs1609553	rs2673038	3	45748632	A	0	0.000224436588415147	0.992517296620012
rs1609553	rs1883096	3	45750015	T	0	0.000194086384791184	0.995990872276966
rs1609553	rs6800556	3	45752229	T	0	0.000195749456752389	0.995796785892175
rs1609553	rs2742368	3	45752293	A	0	0.00019602401868706	0.995601036435423
rs1609553	rs2673036	3	45752471	T	0	0.000139975895222282	0.99938498844887
rs1609553	rs2742445	3	45752611	T	0	0.000196922411720816	0.995405012416736
rs1609553	rs1877934	3	45753295	A	0	0.000173891432398746	0.99858478250827
rs1609553	rs1877932	3	45753539	A	0	0.00018322800882917	0.997870339877642
rs1609553	rs2248991	3	45754749	A	0	0.000186387208581712	0.997317665654729
rs1609553	rs2673034	3	45755138	A	0	0.000197709867158872	0.995010671511991
rs1609553	rs2742385	3	45756270	A	0	0.000189778230173885	0.996565989898476
rs1609553	rs2742386	3	45756310	A	0	0.000201393210358391	0.994812961644832
rs1609553	rs2742390	3	45756722	A	0	0.000203957672188866	0.994611568434474
rs1609553	rs2249357	3	45758381	A	1	0.000720989868358688	0.989077779723742
rs1609553	rs2673028	3	45759654	A	1	0.000884016533774683	0.98433331315333
rs1609553	rs2673025	3	45760483	A	0	0.000193593696444554	0.996184465973411
rs1609553	rs2742406	3	45760600	T	1	0.00075037509515416	0.987618158388419
rs1609553	rs9311378	3	45763135	T	1	0.000662769161790085	0.989740548885532
rs1609553	rs2742447	3	45763977	A	0	0.000607390896598691	0.990988427847171
rs1609553	rs2742452	3	45765708	T	0	0.000177625766627151	0.998410891075871
rs1609553	rs2673067	3	45770087	A	1	0.98161979373696	0.98161979373696
rs1609553	rs2673065	3	45771222	T	0	0.000213063703563081	0.99316622698271
rs1609553	rs2742462	3	45774696	A	0	0.000197418493023614	0.995208090005015
rs1609553	rs1468543	3	45776900	A	0	0.000344580231838292	0.991333008079009
rs1609553	rs9821974	3	45784963	T	1	0.000931370679538138	0.982551164416498
rs1609553	rs2742379	3	45787835	A	1	0.000773328619200424	0.986867783293265
rs2673058	rs2742417	3	45731451	T	0	0.000183975258839443	0.997687111868813
rs2673058	rs2251954	3	45731784	T	0	0.000180566023151698	0.998233265309244
rs2673058	rs2742418	3	45731920	T	0	0.000182359408450429	0.998052699286092
rs2673058	rs2742419	3	45731929	A	0	0.000171669511317795	0.998756452019588
rs2673058	rs2673051	3	45732409	T	0	0.000188735765391514	0.996944468844149
rs2673058	rs2742422	3	45732820	A	0	0.000165338410048933	0.999090469340776
rs2673058	rs17328701	3	45734258	A	0	0.000215990997499167	0.992953163279147
rs2673058	rs9877499	3	45734404	A	0	0.000186809601998729	0.997131278446147
rs2673058	rs1969624	3	45734818	T	0	0.00024990062493006	0.991582908703939
rs2673058	rs1969625	3	45734975	A	0	0.000185470955244074	0.997503136609973
rs2673058	rs1609553	3	45735142	T	0	0.00020938989697987	0.993375616879689
rs2673058	rs2673058	3	45735618	A	0	0.000208735388803316	0.993584352268493
rs2673058	rs2742426	3	45735901	A	0	0.00020457558022231	0.994407610762285
rs2673058	rs2742427	3	45736423	A	0	0.000191745694890868	0.996376211668302
rs2673058	rs2742429	3	45736913	T	0	0.000123126801252063	0.999767770072517
rs2673058	rs2742430	3	45736961	T	0	0.000123263889956562	0.999644643271265
rs2673058	rs2673056	3	45737802	T	0	0.000207978758241078	0.993792331026734
rs2673058	rs9825559	3	45740278	T	0	0.00013639093243898	0.999521379381309
rs2673058	rs12633747	3	45740299	A	1	0.000640488065039981	0.990381036950572
rs2673058	rs9809868	3	45740410	A	0	0.000168678911139923	0.998925130930728
rs2673058	rs9829631	3	45740558	T	0	0.000205667196669203	0.993997998223403
rs2673058	rs2742435	3	45740863	A	1	0.000883151616852466	0.985216464770182
rs2673058	rs1534876	3	45741257	T	0	0.00018974318028163	0.996755733078757
rs2673058	rs2742436	3	45741397	T	1	0.000898132203056885	0.983449296619555
rs2673058	rs2673047	3	45743113	A	0	0.000239169891498313	0.992065492321148
rs2673058	rs2742437	3	45743277	A	1	0.000877989903882411	0.986094454674065
rs2673058	rs2742438	3	45743390	T	0	0.000243413725710754	0.99182632242965
rs2673058	rs2742439	3	45744248	A	0	0.000227367710448588	0.992292860031597
rs2673058	rs938363	3	45746364	T	0	0.000114882003443169	1
rs2673058	rs938362	3	45746365	T	0	0.000117347924039548	0.999885117996557
rs2673058	rs1969626	3	45746836	A	0	0.000205036958659674	0.994203035182063
rs2673058	rs2373047	3	45747497	A	0	0.000219875661635525	0.992737172281647
rs2673058	rs2742441	3	45748429	A	0	0.000154543212870943	0.999245012553647
rs2673058	rs2673039	3	45748435	A	1	0.000738631466963838	0.988356789855383
rs2673058	rs2673038	3	45748632	A	0	0.000224436588415147	0.992517296620012
rs2673058	rs1883096	3	45750015	T	0	0.000194086384791184	0.995990872276966
rs2673058	rs6800556	3	45752229	T	0	0.000195749456752389	0.995796785892175
rs2673058	rs2742368	3	45752293	A	0	0.00019602401868706	0.995601036435423
rs2673058	rs2673036	3	45752471	T	0	0.000139975895222282	0.99938498844887
rs2673058	rs2742445	3	45752611	T	0	0.000196922411720816	0.995405012416736
rs2673058	rs1877934	3	45753295	A	0	0.000173891432398746	0.99858478250827
rs2673058	rs1877932	3	45753539	A	0	0.00018322800882917	0.997870339877642
rs2673058	rs2248991	3	45754749	A	0	0.000186387208581712	0.997317665654729
rs2673058	rs2673034	3	45755138	A	0	0.000197709867158872	0.995010671511991
rs2673058	rs2742385	3	45756270	A	0	0.000189778230173885	0.996565989898476
rs2673058	rs2742386	3	45756310	A	0	0.000201393210358391	0.994812961644832
rs2673058	rs2742390	3	45756722	A	0	0.000203957672188866	0.994611568434474
rs2673058	rs2249357	3	45758381	A	1	0.000720989868358688	0.989077779723742
rs2673058	rs2673028	3	45759654	A	1	0.000884016533774683	0.98433331315333
rs2673058	rs2673025	3	45760483	A	0	0.000193593696444554	0.996184465973411
rs2673058	rs2742406	3	45760600	T	1	0.00075037509515416	0.987618158388419
rs2673058	rs9311378	3	45763135	T	1	0.000662769161790085	0.989740548885532
rs2673058	rs2742447	3	45763977	A	0	0.000607390896598691	0.990988427847171
rs2673058	rs2742452	3	45765708	T	0	0.000177625766627151	0.998410891075871
rs2673058	rs2673067	3	45770087	A	1	0.98161979373696	0.98161979373696
rs2673058	rs2673065	3	45771222	T	0	0.000213063703563081	0.99316622698271
rs2673058	rs2742462	3	45774696	A	0	0.000197418493023614	0.995208090005015
rs2673058	rs1468543	3	45776900	A	0	0.000344580231838292	0.991333008079009
rs2673058	rs9821974	3	45784963	T	1	0.000931370679538138	0.982551164416498
rs2673058	rs2742379	3	45787835	A	1	0.000773328619200424	0.986867783293265
rs2742426	rs2742417	3	45731451	T	0	0.000183975258839443	0.997687111868813
rs2742426	rs2251954	3	45731784	T	0	0.000180566023151698	0.998233265309244
rs2742426	rs2742418	3	45731920	T	0	0.000182359408450429	0.998052699286092
rs2742426	rs2742419	3	45731929	A	0	0.000171669511317795	0.998756452019588
rs2742426	rs2673051	3	45732409	T	0	0.000188735765391514	0.996944468844149
rs2742426	rs2742422	3	45732820	A	0	0.000165338410048933	0.999090469340776
rs2742426	rs17328701	3	45734258	A	0	0.000215990997499167	0.992953163279147
rs2742426	rs9877499	3	45734404	A	0	0.000186809601998729	0.997131278446147
rs2742426	rs1969624	3	45734818	T	0	0.00024990062493006	0.991582908703939
rs2742426	rs1969625	3	45734975	A	0	0.000185470955244074	0.997503136609973
rs2742426	rs1609553	3	45735142	T	0	0.00020938989697987	0.993375616879689
rs2742426	rs2673058	3	45735618	A	0	0.000208735388803316	0.993584352268493
rs2742426	rs2742426	3	45735901	A	0	0.00020457558022231	0.994407610762285
rs2742426	rs2742427	3	45736423	A	0	0.000191745694890868	0.996376211668302
rs2742426	rs2742429	3	45736913	T	0	0.000123126801252063	0.999767770072517
rs2742426	rs2742430	3	45736961	T	0	0.000123263889956562	0.999644643271265
rs2742426	rs2673056	3	45737802	T	0	0.000207978758241078	0.993792331026734
rs2742426	rs9825559	3	45740278	T	0	0.00013639093243898	0.999521379381309
rs2742426	rs12633747	3	45740299	A	1	0.000640488065039981	0.990381036950572
rs2742426	rs9809868	3	45740410	A	0	0.000168678911139923	0.998925130930728
rs2742426	rs9829631	3	45740558	T	0	0.000205667196669203	0.993997998223403
rs2742426	rs2742435	3	45740863	A	1	0.000883151616852466	0.985216464770182
rs2742426	rs1534876	3	45741257	T	0	0.00018974318028163	0.996755733078757
rs2742426	rs2742436	3	45741397	T	1	0.000898132203056885	0.983449296619555
rs2742426	rs2673047	3	45743113	A	0	0.000239169891498313	0.992065492321148
rs2742426	rs2742437	3	45743277	A	1	0.000877989903882411	0.986094454674065
rs2742426	rs2742438	3	45743390	T	0	0.000243413725710754	0.99182632242965
rs2742426	rs2742439	3	45744248	A	0	0.000227367710448588	0.992292860031597
rs2742426	rs938363	3	45746364	T	0	0.000114882003443169	1
rs2742426	rs938362	3	45746365	T	0	0.000117347924039548	0.999885117996557
rs2742426	rs1969626	3	45746836	A	0	0.000205036958659674	0.994203035182063
rs2742426	rs2373047	3	45747497	A	0	0.000219875661635525	0.992737172281647
rs2742426	rs2742441	3	45748429	A	0	0.000154543212870943	0.999245012553647
rs2742426	rs2673039	3	45748435	A	1	0.000738631466963838	0.988356789855383
rs2742426	rs2673038	3	45748632	A	0	0.000224436588415147	0.992517296620012
rs2742426	rs1883096	3	45750015	T	0	0.000194086384791184	0.995990872276966
rs2742426	rs6800556	3	45752229	T	0	0.000195749456752389	0.995796785892175
rs2742426	rs2742368	3	45752293	A	0	0.00019602401868706	0.995601036435423
rs2742426	rs2673036	3	45752471	T	0	0.000139975895222282	0.99938498844887
rs2742426	rs2742445	3	45752611	T	0	0.000196922411720816	0.995405012416736
rs2742426	rs1877934	3	45753295	A	0	0.000173891432398746	0.99858478250827
rs2742426	rs1877932	3	45753539	A	0	0.00018322800882917	0.997870339877642
rs2742426	rs2248991	3	45754749	A	0	0.000186387208581712	0.997317665654729
rs2742426	rs2673034	3	45755138	A	0	0.000197709867158872	0.995010671511991
rs2742426	rs2742385	3	45756270	A	0	0.000189778230173885	0.996565989898476
rs2742426	rs2742386	3	45756310	A	0	0.000201393210358391	0.994812961644832
rs2742426	rs2742390	3	45756722	A	0	0.000203957672188866	0.994611568434474
rs2742426	rs2249357	3	45758381	A	1	0.000720989868358688	0.989077779723742
rs2742426	rs2673028	3	45759654	A	1	0.000884016533774683	0.98433331315333
rs2742426	rs2673025	3	45760483	A	0	0.000193593696444554	0.996184465973411
rs2742426	rs2742406	3	45760600	T	1	0.00075037509515416	0.987618158388419
rs2742426	rs9311378	3	45763135	T	1	0.000662769161790085	0.989740548885532
rs2742426	rs2742447	3	45763977	A	0	0.000607390896598691	0.990988427847171
rs2742426	rs2742452	3	45765708	T	0	0.000177625766627151	0.998410891075871
rs2742426	rs2673067	3	45770087	A	1	0.98161979373696	0.98161979373696
rs2742426	rs2673065	3	45771222	T	0	0.000213063703563081	0.99316622698271
rs2742426	rs2742462	3	45774696	A	0	0.000197418493023614	0.995208090005015
rs2742426	rs1468543	3	45776900	A	0	0.000344580231838292	0.991333008079009
rs2742426	rs9821974	3	45784963	T	1	0.000931370679538138	0.982551164416498
rs2742426	rs2742379	3	45787835	A	1	0.000773328619200424	0.986867783293265
rs2742427	rs2742417	3	45731451	T	0	0.000183975258839443	0.997687111868813
rs2742427	rs2251954	3	45731784	T	0	0.000180566023151698	0.998233265309244
rs2742427	rs2742418	3	45731920	T	0	0.000182359408450429	0.998052699286092
rs2742427	rs2742419	3	45731929	A	0	0.000171669511317795	0.998756452019588
rs2742427	rs2673051	3	45732409	T	0	0.000188735765391514	0.996944468844149
rs2742427	rs2742422	3	45732820	A	0	0.000165338410048933	0.999090469340776
rs2742427	rs17328701	3	45734258	A	0	0.000215990997499167	0.992953163279147
rs2742427	rs9877499	3	45734404	A	0	0.000186809601998729	0.997131278446147
rs2742427	rs1969624	3	45734818	T	0	0.00024990062493006	0.991582908703939
rs2742427	rs1969625	3	45734975	A	0	0.000185470955244074	0.997503136609973
rs2742427	rs1609553	3	45735142	T	0	0.00020938989697987	0.993375616879689
rs2742427	rs2673058	3	45735618	A	0	0.000208735388803316	0.993584352268493
rs2742427	rs2742426	3	45735901	A	0	0.00020457558022231	0.994407610762285
rs2742427	rs2742427	3	45736423	A	0	0.000191745694890868	0.996376211668302
rs2742427	rs2742429	3	45736913	T	0	0.000123126801252063	0.999767770072517
rs2742427	rs2742430	3	45736961	T	0	0.000123263889956562	0.999644643271265
rs2742427	rs2673056	3	45737802	T	0	0.000207978758241078	0.993792331026734
rs2742427	rs9825559	3	45740278	T	0	0.00013639093243898	0.999521379381309
rs2742427	rs12633747	3	45740299	A	1	0.000640488065039981	0.990381036950572
rs2742427	rs9809868	3	45740410	A	0	0.000168678911139923	0.998925130930728
rs2742427	rs9829631	3	45740558	T	0	0.000205667196669203	0.993997998223403
rs2742427	rs2742435	3	45740863	A	1	0.000883151616852466	0.985216464770182
rs2742427	rs1534876	3	45741257	T	0	0.00018974318028163	0.996755733078757
rs2742427	rs2742436	3	45741397	T	1	0.000898132203056885	0.983449296619555
rs2742427	rs2673047	3	45743113	A	0	0.000239169891498313	0.992065492321148
rs2742427	rs2742437	3	45743277	A	1	0.000877989903882411	0.986094454674065
rs2742427	rs2742438	3	45743390	T	0	0.000243413725710754	0.99182632242965
rs2742427	rs2742439	3	45744248	A	0	0.000227367710448588	0.992292860031597
rs2742427	rs938363	3	45746364	T	0	0.000114882003443169	1
rs2742427	rs938362	3	45746365	T	0	0.000117347924039548	0.999885117996557
rs2742427	rs1969626	3	45746836	A	0	0.000205036958659674	0.994203035182063
rs2742427	rs2373047	3	45747497	A	0	0.000219875661635525	0.992737172281647
rs2742427	rs2742441	3	45748429	A	0	0.000154543212870943	0.999245012553647
rs2742427	rs2673039	3	45748435	A	1	0.000738631466963838	0.988356789855383
rs2742427	rs2673038	3	45748632	A	0	0.000224436588415147	0.992517296620012
rs2742427	rs1883096	3	45750015	T	0	0.000194086384791184	0.995990872276966
rs2742427	rs6800556	3	45752229	T	0	0.000195749456752389	0.995796785892175
rs2742427	rs2742368	3	45752293	A	0	0.00019602401868706	0.995601036435423
rs2742427	rs2673036	3	45752471	T	0	0.000139975895222282	0.99938498844887
rs2742427	rs2742445	3	45752611	T	0	0.000196922411720816	0.995405012416736
rs2742427	rs1877934	3	45753295	A	0	0.000173891432398746	0.99858478250827
rs2742427	rs1877932	3	45753539	A	0	0.00018322800882917	0.997870339877642
rs2742427	rs2248991	3	45754749	A	0	0.000186387208581712	0.997317665654729
rs2742427	rs2673034	3	45755138	A	0	0.000197709867158872	0.995010671511991
rs2742427	rs2742385	3	45756270	A	0	0.000189778230173885	0.996565989898476
rs2742427	rs2742386	3	45756310	A	0	0.000201393210358391	0.994812961644832
rs2742427	rs2742390	3	45756722	A	0	0.000203957672188866	0.994611568434474
rs2742427	rs2249357	3	45758381	A	1	0.000720989868358688	0.989077779723742
rs2742427	rs2673028	3	45759654	A	1	0.000884016533774683	0.98433331315333
rs2742427	rs2673025	3	45760483	A	0	0.000193593696444554	0.996184465973411
rs2742427	rs2742406	3	45760600	T	1	0.00075037509515416	0.987618158388419
rs2742427	rs9311378	3	45763135	T	1	0.000662769161790085	0.989740548885532
rs2742427	rs2742447	3	45763977	A	0	0.000607390896598691	0.990988427847171
rs2742427	rs2742452	3	45765708	T	0	0.000177625766627151	0.998410891075871
rs2742427	rs2673067	3	45770087	A	1	0.98161979373696	0.98161979373696
rs2742427	rs2673065	3	45771222	T	0	0.000213063703563081	0.99316622698271
rs2742427	rs2742462	3	45774696	A	0	0.000197418493023614	0.995208090005015
rs2742427	rs1468543	3	45776900	A	0	0.000344580231838292	0.991333008079009
rs2742427	rs9821974	3	45784963	T	1	0.000931370679538138	0.982551164416498
rs2742427	rs2742379	3	45787835	A	1	0.000773328619200424	0.986867783293265
rs2742429	rs2742417	3	45731451	T	0	0.000183975258839443	0.997687111868813
rs2742429	rs2251954	3	45731784	T	0	0.000180566023151698	0.998233265309244
rs2742429	rs2742418	3	45731920	T	0	0.000182359408450429	0.998052699286092
rs2742429	rs2742419	3	45731929	A	0	0.000171669511317795	0.998756452019588
rs2742429	rs2673051	3	45732409	T	0	0.000188735765391514	0.996944468844149
rs2742429	rs2742422	3	45732820	A	0	0.000165338410048933	0.999090469340776
rs2742429	rs17328701	3	45734258	A	0	0.000215990997499167	0.992953163279147
rs2742429	rs9877499	3	45734404	A	0	0.000186809601998729	0.997131278446147
rs2742429	rs1969624	3	45734818	T	0	0.00024990062493006	0.991582908703939
rs2742429	rs1969625	3	45734975	A	0	0.000185470955244074	0.997503136609973
rs2742429	rs1609553	3	45735142	T	0	0.00020938989697987	0.993375616879689
rs2742429	rs2673058	3	45735618	A	0	0.000208735388803316	0.993584352268493
rs2742429	rs2742426	3	45735901	A	0	0.00020457558022231	0.994407610762285
rs2742429	rs2742427	3	45736423	A	0	0.000191745694890868	0.996376211668302
rs2742429	rs2742429	3	45736913	T	0	0.000123126801252063	0.999767770072517
rs2742429	rs2742430	3	45736961	T	0	0.000123263889956562	0.999644643271265
rs2742429	rs2673056	3	45737802	T	0	0.000207978758241078	0.993792331026734
rs2742429	rs9825559	3	45740278	T	0	0.00013639093243898	0.999521379381309
rs2742429	rs12633747	3	45740299	A	1	0.000640488065039981	0.990381036950572
rs2742429	rs9809868	3	45740410	A	0	0.000168678911139923	0.998925130930728
rs2742429	rs9829631	3	45740558	T	0	0.000205667196669203	0.993997998223403
rs2742429	rs2742435	3	45740863	A	1	0.000883151616852466	0.985216464770182
rs2742429	rs1534876	3	45741257	T	0	0.00018974318028163	0.996755733078757
rs2742429	rs2742436	3	45741397	T	1	0.000898132203056885	0.983449296619555
rs2742429	rs2673047	3	45743113	A	0	0.000239169891498313	0.992065492321148
rs2742429	rs2742437	3	45743277	A	1	0.000877989903882411	0.986094454674065
rs2742429	rs2742438	3	45743390	T	0	0.000243413725710754	0.99182632242965
rs2742429	rs2742439	3	45744248	A	0	0.000227367710448588	0.992292860031597
rs2742429	rs938363	3	45746364	T	0	0.000114882003443169	1
rs2742429	rs938362	3	45746365	T	0	0.000117347924039548	0.999885117996557
rs2742429	rs1969626	3	45746836	A	0	0.000205036958659674	0.994203035182063
rs2742429	rs2373047	3	45747497	A	0	0.000219875661635525	0.992737172281647
rs2742429	rs2742441	3	45748429	A	0	0.000154543212870943	0.999245012553647
rs2742429	rs2673039	3	45748435	A	1	0.000738631466963838	0.988356789855383
rs2742429	rs2673038	3	45748632	A	0	0.000224436588415147	0.992517296620012
rs2742429	rs1883096	3	45750015	T	0	0.000194086384791184	0.995990872276966
rs2742429	rs6800556	3	45752229	T	0	0.000195749456752389	0.995796785892175
rs2742429	rs2742368	3	45752293	A	0	0.00019602401868706	0.995601036435423
rs2742429	rs2673036	3	45752471	T	0	0.000139975895222282	0.99938498844887
rs2742429	rs2742445	3	45752611	T	0	0.000196922411720816	0.995405012416736
rs2742429	rs1877934	3	45753295	A	0	0.000173891432398746	0.99858478250827
rs2742429	rs1877932	3	45753539	A	0	0.00018322800882917	0.997870339877642
rs2742429	rs2248991	3	45754749	A	0	0.000186387208581712	0.997317665654729
rs2742429	rs2673034	3	45755138	A	0	0.000197709867158872	0.995010671511991
rs2742429	rs2742385	3	45756270	A	0	0.000189778230173885	0.996565989898476
rs2742429	rs2742386	3	45756310	A	0	0.000201393210358391	0.994812961644832
rs2742429	rs2742390	3	45756722	A	0	0.000203957672188866	0.994611568434474
rs2742429	rs2249357	3	45758381	A	1	0.000720989868358688	0.989077779723742
rs2742429	rs2673028	3	45759654	A	1	0.000884016533774683	0.98433331315333
rs2742429	rs2673025	3	45760483	A	0	0.000193593696444554	0.996184465973411
rs2742429	rs2742406	3	45760600	T	1	0.00075037509515416	0.987618158388419
rs2742429	rs9311378	3	45763135	T	1	0.000662769161790085	0.989740548885532
rs2742429	rs2742447	3	45763977	A	0	0.000607390896598691	0.990988427847171
rs2742429	rs2742452	3	45765708	T	0	0.000177625766627151	0.998410891075871
rs2742429	rs2673067	3	45770087	A	1	0.98161979373696	0.98161979373696
rs2742429	rs2673065	3	45771222	T	0	0.000213063703563081	0.99316622698271
rs2742429	rs2742462	3	45774696	A	0	0.000197418493023614	0.995208090005015
rs2742429	rs1468543	3	45776900	A	0	0.000344580231838292	0.991333008079009
rs2742429	rs9821974	3	45784963	T	1	0.000931370679538138	0.982551164416498
rs2742429	rs2742379	3	45787835	A	1	0.000773328619200424	0.986867783293265
rs2742430	rs2742417	3	45731451	T	0	0.000183975258839443	0.997687111868813
rs2742430	rs2251954	3	45731784	T	0	0.000180566023151698	0.998233265309244
rs2742430	rs2742418	3	45731920	T	0	0.000182359408450429	0.998052699286092
rs2742430	rs2742419	3	45731929	A	0	0.000171669511317795	0.998756452019588
rs2742430	rs2673051	3	45732409	T	0	0.000188735765391514	0.996944468844149
rs2742430	rs2742422	3	45732820	A	0	0.000165338410048933	0.999090469340776
rs2742430	rs17328701	3	45734258	A	0	0.000215990997499167	0.992953163279147
rs2742430	rs9877499	3	45734404	A	0	0.000186809601998729	0.997131278446147
rs2742430	rs1969624	3	45734818	T	0	0.00024990062493006	0.991582908703939
rs2742430	rs1969625	3	45734975	A	0	0.000185470955244074	0.997503136609973
rs2742430	rs1609553	3	45735142	T	0	0.00020938989697987	0.993375616879689
rs2742430	rs2673058	3	45735618	A	0	0.000208735388803316	0.993584352268493
rs2742430	rs2742426	3	45735901	A	0	0.00020457558022231	0.994407610762285
rs2742430	rs2742427	3	45736423	A	0	0.000191745694890868	0.996376211668302
rs2742430	rs2742429	3	45736913	T	0	0.000123126801252063	0.999767770072517
rs2742430	rs2742430	3	45736961	T	0	0.000123263889956562	0.999644643271265
rs2742430	rs2673056	3	45737802	T	0	0.000207978758241078	0.993792331026734
rs2742430	rs9825559	3	45740278	T	0	0.00013639093243898	0.999521379381309
rs2742430	rs12633747	3	45740299	A	1	0.000640488065039981	0.990381036950572
rs2742430	rs9809868	3	45740410	A	0	0.000168678911139923	0.998925130930728
rs2742430	rs9829631	3	45740558	T	0	0.000205667196669203	0.993997998223403
rs2742430	rs2742435	3	45740863	A	1	0.000883151616852466	0.985216464770182
rs2742430	rs1534876	3	45741257	T	0	0.00018974318028163	0.996755733078757
rs2742430	rs2742436	3	45741397	T	1	0.000898132203056885	0.983449296619555
rs2742430	rs2673047	3	45743113	A	0	0.000239169891498313	0.992065492321148
rs2742430	rs2742437	3	45743277	A	1	0.000877989903882411	0.986094454674065
rs2742430	rs2742438	3	45743390	T	0	0.000243413725710754	0.99182632242965
rs2742430	rs2742439	3	45744248	A	0	0.000227367710448588	0.992292860031597
rs2742430	rs938363	3	45746364	T	0	0.000114882003443169	1
rs2742430	rs938362	3	45746365	T	0	0.000117347924039548	0.999885117996557
rs2742430	rs1969626	3	45746836	A	0	0.000205036958659674	0.994203035182063
rs2742430	rs2373047	3	45747497	A	0	0.000219875661635525	0.992737172281647
rs2742430	rs2742441	3	45748429	A	0	0.000154543212870943	0.999245012553647
rs2742430	rs2673039	3	45748435	A	1	0.000738631466963838	0.988356789855383
rs2742430	rs2673038	3	45748632	A	0	0.000224436588415147	0.992517296620012
rs2742430	rs1883096	3	45750015	T	0	0.000194086384791184	0.995990872276966
rs2742430	rs6800556	3	45752229	T	0	0.000195749456752389	0.995796785892175
rs2742430	rs2742368	3	45752293	A	0	0.00019602401868706	0.995601036435423
rs2742430	rs2673036	3	45752471	T	0	0.000139975895222282	0.99938498844887
rs2742430	rs2742445	3	45752611	T	0	0.000196922411720816	0.995405012416736
rs2742430	rs1877934	3	45753295	A	0	0.000173891432398746	0.99858478250827
rs2742430	rs1877932	3	45753539	A	0	0.00018322800882917	0.997870339877642
rs2742430	rs2248991	3	45754749	A	0	0.000186387208581712	0.997317665654729
rs2742430	rs2673034	3	45755138	A	0	0.000197709867158872	0.995010671511991
rs2742430	rs2742385	3	45756270	A	0	0.000189778230173885	0.996565989898476
rs2742430	rs2742386	3	45756310	A	0	0.000201393210358391	0.994812961644832
rs2742430	rs2742390	3	45756722	A	0	0.000203957672188866	0.994611568434474
rs2742430	rs2249357	3	45758381	A	1	0.000720989868358688	0.989077779723742
rs2742430	rs2673028	3	45759654	A	1	0.000884016533774683	0.98433331315333
rs2742430	rs2673025	3	45760483	A	0	0.000193593696444554	0.996184465973411
rs2742430	rs2742406	3	45760600	T	1	0.00075037509515416	0.987618158388419
rs2742430	rs9311378	3	45763135	T	1	0.000662769161790085	0.989740548885532
rs2742430	rs2742447	3	45763977	A	0	0.000607390896598691	0.990988427847171
rs2742430	rs2742452	3	45765708	T	0	0.000177625766627151	0.998410891075871
rs2742430	rs2673067	3	45770087	A	1	0.98161979373696	0.98161979373696
rs2742430	rs2673065	3	45771222	T	0	0.000213063703563081	0.99316622698271
rs2742430	rs2742462	3	45774696	A	0	0.000197418493023614	0.995208090005015
rs2742430	rs1468543	3	45776900	A	0	0.000344580231838292	0.991333008079009
rs2742430	rs9821974	3	45784963	T	1	0.000931370679538138	0.982551164416498
rs2742430	rs2742379	3	45787835	A	1	0.000773328619200424	0.986867783293265
rs2673056	rs2742417	3	45731451	T	0	0.000183975258839443	0.997687111868813
rs2673056	rs2251954	3	45731784	T	0	0.000180566023151698	0.998233265309244
rs2673056	rs2742418	3	45731920	T	0	0.000182359408450429	0.998052699286092
rs2673056	rs2742419	3	45731929	A	0	0.000171669511317795	0.998756452019588
rs2673056	rs2673051	3	45732409	T	0	0.000188735765391514	0.996944468844149
rs2673056	rs2742422	3	45732820	A	0	0.000165338410048933	0.999090469340776
rs2673056	rs17328701	3	45734258	A	0	0.000215990997499167	0.992953163279147
rs2673056	rs9877499	3	45734404	A	0	0.000186809601998729	0.997131278446147
rs2673056	rs1969624	3	45734818	T	0	0.00024990062493006	0.991582908703939
rs2673056	rs1969625	3	45734975	A	0	0.000185470955244074	0.997503136609973
rs2673056	rs1609553	3	45735142	T	0	0.00020938989697987	0.993375616879689
rs2673056	rs2673058	3	45735618	A	0	0.000208735388803316	0.993584352268493
rs2673056	rs2742426	3	45735901	A	0	0.00020457558022231	0.994407610762285
rs2673056	rs2742427	3	45736423	A	0	0.000191745694890868	0.996376211668302
rs2673056	rs2742429	3	45736913	T	0	0.000123126801252063	0.999767770072517
rs2673056	rs2742430	3	45736961	T	0	0.000123263889956562	0.999644643271265
rs2673056	rs2673056	3	45737802	T	0	0.000207978758241078	0.993792331026734
rs2673056	rs9825559	3	45740278	T	0	0.00013639093243898	0.999521379381309
rs2673056	rs12633747	3	45740299	A	1	0.000640488065039981	0.990381036950572
rs2673056	rs9809868	3	45740410	A	0	0.000168678911139923	0.998925130930728
rs2673056	rs9829631	3	45740558	T	0	0.000205667196669203	0.993997998223403
rs2673056	rs2742435	3	45740863	A	1	0.000883151616852466	0.985216464770182
rs2673056	rs1534876	3	45741257	T	0	0.00018974318028163	0.996755733078757
rs2673056	rs2742436	3	45741397	T	1	0.000898132203056885	0.983449296619555
rs2673056	rs2673047	3	45743113	A	0	0.000239169891498313	0.992065492321148
rs2673056	rs2742437	3	45743277	A	1	0.000877989903882411	0.986094454674065
rs2673056	rs2742438	3	45743390	T	0	0.000243413725710754	0.99182632242965
rs2673056	rs2742439	3	45744248	A	0	0.000227367710448588	0.992292860031597
rs2673056	rs938363	3	45746364	T	0	0.000114882003443169	1
rs2673056	rs938362	3	45746365	T	0	0.000117347924039548	0.999885117996557
rs2673056	rs1969626	3	45746836	A	0	0.000205036958659674	0.994203035182063
rs2673056	rs2373047	3	45747497	A	0	0.000219875661635525	0.992737172281647
rs2673056	rs2742441	3	45748429	A	0	0.000154543212870943	0.999245012553647
rs2673056	rs2673039	3	45748435	A	1	0.000738631466963838	0.988356789855383
rs2673056	rs2673038	3	45748632	A	0	0.000224436588415147	0.992517296620012
rs2673056	rs1883096	3	45750015	T	0	0.000194086384791184	0.995990872276966
rs2673056	rs6800556	3	45752229	T	0	0.000195749456752389	0.995796785892175
rs2673056	rs2742368	3	45752293	A	0	0.00019602401868706	0.995601036435423
rs2673056	rs2673036	3	45752471	T	0	0.000139975895222282	0.99938498844887
rs2673056	rs2742445	3	45752611	T	0	0.000196922411720816	0.995405012416736
rs2673056	rs1877934	3	45753295	A	0	0.000173891432398746	0.99858478250827
rs2673056	rs1877932	3	45753539	A	0	0.00018322800882917	0.997870339877642
rs2673056	rs2248991	3	45754749	A	0	0.000186387208581712	0.997317665654729
rs2673056	rs2673034	3	45755138	A	0	0.000197709867158872	0.995010671511991
rs2673056	rs2742385	3	45756270	A	0	0.000189778230173885	0.996565989898476
rs2673056	rs2742386	3	45756310	A	0	0.000201393210358391	0.994812961644832
rs2673056	rs2742390	3	45756722	A	0	0.000203957672188866	0.994611568434474
rs2673056	rs2249357	3	45758381	A	1	0.000720989868358688	0.989077779723742
rs2673056	rs2673028	3	45759654	A	1	0.000884016533774683	0.98433331315333
rs2673056	rs2673025	3	45760483	A	0	0.000193593696444554	0.996184465973411
rs2673056	rs2742406	3	45760600	T	1	0.00075037509515416	0.987618158388419
rs2673056	rs9311378	3	45763135	T	1	0.000662769161790085	0.989740548885532
rs2673056	rs2742447	3	45763977	A	0	0.000607390896598691	0.990988427847171
rs2673056	rs2742452	3	45765708	T	0	0.000177625766627151	0.998410891075871
rs2673056	rs2673067	3	45770087	A	1	0.98161979373696	0.98161979373696
rs2673056	rs2673065	3	45771222	T	0	0.000213063703563081	0.99316622698271
rs2673056	rs2742462	3	45774696	A	0	0.000197418493023614	0.995208090005015
rs2673056	rs1468543	3	45776900	A	0	0.000344580231838292	0.991333008079009
rs2673056	rs9821974	3	45784963	T	1	0.000931370679538138	0.982551164416498
rs2673056	rs2742379	3	45787835	A	1	0.000773328619200424	0.986867783293265
rs9825559	rs2742417	3	45731451	T	0	0.000183975258839443	0.997687111868813
rs9825559	rs2251954	3	45731784	T	0	0.000180566023151698	0.998233265309244
rs9825559	rs2742418	3	45731920	T	0	0.000182359408450429	0.998052699286092
rs9825559	rs2742419	3	45731929	A	0	0.000171669511317795	0.998756452019588
rs9825559	rs2673051	3	45732409	T	0	0.000188735765391514	0.996944468844149
rs9825559	rs2742422	3	45732820	A	0	0.000165338410048933	0.999090469340776
rs9825559	rs17328701	3	45734258	A	0	0.000215990997499167	0.992953163279147
rs9825559	rs9877499	3	45734404	A	0	0.000186809601998729	0.997131278446147
rs9825559	rs1969624	3	45734818	T	0	0.00024990062493006	0.991582908703939
rs9825559	rs1969625	3	45734975	A	0	0.000185470955244074	0.997503136609973
rs9825559	rs1609553	3	45735142	T	0	0.00020938989697987	0.993375616879689
rs9825559	rs2673058	3	45735618	A	0	0.000208735388803316	0.993584352268493
rs9825559	rs2742426	3	45735901	A	0	0.00020457558022231	0.994407610762285
rs9825559	rs2742427	3	45736423	A	0	0.000191745694890868	0.996376211668302
rs9825559	rs2742429	3	45736913	T	0	0.000123126801252063	0.999767770072517
rs9825559	rs2742430	3	45736961	T	0	0.000123263889956562	0.999644643271265
rs9825559	rs2673056	3	45737802	T	0	0.000207978758241078	0.993792331026734
rs9825559	rs9825559	3	45740278	T	0	0.00013639093243898	0.999521379381309
rs9825559	rs12633747	3	45740299	A	1	0.000640488065039981	0.990381036950572
rs9825559	rs9809868	3	45740410	A	0	0.000168678911139923	0.998925130930728
rs9825559	rs9829631	3	45740558	T	0	0.000205667196669203	0.993997998223403
rs9825559	rs2742435	3	45740863	A	1	0.000883151616852466	0.985216464770182
rs9825559	rs1534876	3	45741257	T	0	0.00018974318028163	0.996755733078757
rs9825559	rs2742436	3	45741397	T	1	0.000898132203056885	0.983449296619555
rs9825559	rs2673047	3	45743113	A	0	0.000239169891498313	0.992065492321148
rs9825559	rs2742437	3	45743277	A	1	0.000877989903882411	0.986094454674065
rs9825559	rs2742438	3	45743390	T	0	0.000243413725710754	0.99182632242965
rs9825559	rs2742439	3	45744248	A	0	0.000227367710448588	0.992292860031597
rs9825559	rs938363	3	45746364	T	0	0.000114882003443169	1
rs9825559	rs938362	3	45746365	T	0	0.000117347924039548	0.999885117996557
rs9825559	rs1969626	3	45746836	A	0	0.000205036958659674	0.994203035182063
rs9825559	rs2373047	3	45747497	A	0	0.000219875661635525	0.992737172281647
rs9825559	rs2742441	3	45748429	A	0	0.000154543212870943	0.999245012553647
rs9825559	rs2673039	3	45748435	A	1	0.000738631466963838	0.988356789855383
rs9825559	rs2673038	3	45748632	A	0	0.000224436588415147	0.992517296620012
rs9825559	rs1883096	3	45750015	T	0	0.000194086384791184	0.995990872276966
rs9825559	rs6800556	3	45752229	T	0	0.000195749456752389	0.995796785892175
rs9825559	rs2742368	3	45752293	A	0	0.00019602401868706	0.995601036435423
rs9825559	rs2673036	3	45752471	T	0	0.000139975895222282	0.99938498844887
rs9825559	rs2742445	3	45752611	T	0	0.000196922411720816	0.995405012416736
rs9825559	rs1877934	3	45753295	A	0	0.000173891432398746	0.99858478250827
rs9825559	rs1877932	3	45753539	A	0	0.00018322800882917	0.997870339877642
rs9825559	rs2248991	3	45754749	A	0	0.000186387208581712	0.997317665654729
rs9825559	rs2673034	3	45755138	A	0	0.000197709867158872	0.995010671511991
rs9825559	rs2742385	3	45756270	A	0	0.000189778230173885	0.996565989898476
rs9825559	rs2742386	3	45756310	A	0	0.000201393210358391	0.994812961644832
rs9825559	rs2742390	3	45756722	A	0	0.000203957672188866	0.994611568434474
rs9825559	rs2249357	3	45758381	A	1	0.000720989868358688	0.989077779723742
rs9825559	rs2673028	3	45759654	A	1	0.000884016533774683	0.98433331315333
rs9825559	rs2673025	3	45760483	A	0	0.000193593696444554	0.996184465973411
rs9825559	rs2742406	3	45760600	T	1	0.00075037509515416	0.987618158388419
rs9825559	rs9311378	3	45763135	T	1	0.000662769161790085	0.989740548885532
rs9825559	rs2742447	3	45763977	A	0	0.000607390896598691	0.990988427847171
rs9825559	rs2742452	3	45765708	T	0	0.000177625766627151	0.998410891075871
rs9825559	rs2673067	3	45770087	A	1	0.98161979373696	0.98161979373696
rs9825559	rs2673065	3	45771222	T	0	0.000213063703563081	0.99316622698271
rs9825559	rs2742462	3	45774696	A	0	0.000197418493023614	0.995208090005015
rs9825559	rs1468543	3	45776900	A	0	0.000344580231838292	0.991333008079009
rs9825559	rs9821974	3	45784963	T	1	0.000931370679538138	0.982551164416498
rs9825559	rs2742379	3	45787835	A	1	0.000773328619200424	0.986867783293265
rs12633747	rs2742417	3	45731451	T	0	0.000183975258839443	0.997687111868813
rs12633747	rs2251954	3	45731784	T	0	0.000180566023151698	0.998233265309244
rs12633747	rs2742418	3	45731920	T	0	0.000182359408450429	0.998052699286092
rs12633747	rs2742419	3	45731929	A	0	0.000171669511317795	0.998756452019588
rs12633747	rs2673051	3	45732409	T	0	0.000188735765391514	0.996944468844149
rs12633747	rs2742422	3	45732820	A	0	0.000165338410048933	0.999090469340776
rs12633747	rs17328701	3	45734258	A	0	0.000215990997499167	0.992953163279147
rs12633747	rs9877499	3	45734404	A	0	0.000186809601998729	0.997131278446147
rs12633747	rs1969624	3	45734818	T	0	0.00024990062493006	0.991582908703939
rs12633747	rs1969625	3	45734975	A	0	0.000185470955244074	0.997503136609973
rs12633747	rs1609553	3	45735142	T	0	0.00020938989697987	0.993375616879689
rs12633747	rs2673058	3	45735618	A	0	0.000208735388803316	0.993584352268493
rs12633747	rs2742426	3	45735901	A	0	0.00020457558022231	0.994407610762285
rs12633747	rs2742427	3	45736423	A	0	0.000191745694890868	0.996376211668302
rs12633747	rs2742429	3	45736913	T	0	0.000123126801252063	0.999767770072517
rs12633747	rs2742430	3	45736961	T	0	0.000123263889956562	0.999644643271265
rs12633747	rs2673056	3	45737802	T	0	0.000207978758241078	0.993792331026734
rs12633747	rs9825559	3	45740278	T	0	0.00013639093243898	0.999521379381309
rs12633747	rs12633747	3	45740299	A	1	0.000640488065039981	0.990381036950572
rs12633747	rs9809868	3	45740410	A	0	0.000168678911139923	0.998925130930728
rs12633747	rs9829631	3	45740558	T	0	0.000205667196669203	0.993997998223403
rs12633747	rs2742435	3	45740863	A	1	0.000883151616852466	0.985216464770182
rs12633747	rs1534876	3	45741257	T	0	0.00018974318028163	0.996755733078757
rs12633747	rs2742436	3	45741397	T	1	0.000898132203056885	0.983449296619555
rs12633747	rs2673047	3	45743113	A	0	0.000239169891498313	0.992065492321148
rs12633747	rs2742437	3	45743277	A	1	0.000877989903882411	0.986094454674065
rs12633747	rs2742438	3	45743390	T	0	0.000243413725710754	0.99182632242965
rs12633747	rs2742439	3	45744248	A	0	0.000227367710448588	0.992292860031597
rs12633747	rs938363	3	45746364	T	0	0.000114882003443169	1
rs12633747	rs938362	3	45746365	T	0	0.000117347924039548	0.999885117996557
rs12633747	rs1969626	3	45746836	A	0	0.000205036958659674	0.994203035182063
rs12633747	rs2373047	3	45747497	A	0	0.000219875661635525	0.992737172281647
rs12633747	rs2742441	3	45748429	A	0	0.000154543212870943	0.999245012553647
rs12633747	rs2673039	3	45748435	A	1	0.000738631466963838	0.988356789855383
rs12633747	rs2673038	3	45748632	A	0	0.000224436588415147	0.992517296620012
rs12633747	rs1883096	3	45750015	T	0	0.000194086384791184	0.995990872276966
rs12633747	rs6800556	3	45752229	T	0	0.000195749456752389	0.995796785892175
rs12633747	rs2742368	3	45752293	A	0	0.00019602401868706	0.995601036435423
rs12633747	rs2673036	3	45752471	T	0	0.000139975895222282	0.99938498844887
rs12633747	rs2742445	3	45752611	T	0	0.000196922411720816	0.995405012416736
rs12633747	rs1877934	3	45753295	A	0	0.000173891432398746	0.99858478250827
rs12633747	rs1877932	3	45753539	A	0	0.00018322800882917	0.997870339877642
rs12633747	rs2248991	3	45754749	A	0	0.000186387208581712	0.997317665654729
rs12633747	rs2673034	3	45755138	A	0	0.000197709867158872	0.995010671511991
rs12633747	rs2742385	3	45756270	A	0	0.000189778230173885	0.996565989898476
rs12633747	rs2742386	3	45756310	A	0	0.000201393210358391	0.994812961644832
rs12633747	rs2742390	3	45756722	A	0	0.000203957672188866	0.994611568434474
rs12633747	rs2249357	3	45758381	A	1	0.000720989868358688	0.989077779723742
rs12633747	rs2673028	3	45759654	A	1	0.000884016533774683	0.98433331315333
rs12633747	rs2673025	3	45760483	A	0	0.000193593696444554	0.996184465973411
rs12633747	rs2742406	3	45760600	T	1	0.00075037509515416	0.987618158388419
rs12633747	rs9311378	3	45763135	T	1	0.000662769161790085	0.989740548885532
rs12633747	rs2742447	3	45763977	A	0	0.000607390896598691	0.990988427847171
rs12633747	rs2742452	3	45765708	T	0	0.000177625766627151	0.998410891075871
rs12633747	rs2673067	3	45770087	A	1	0.98161979373696	0.98161979373696
rs12633747	rs2673065	3	45771222	T	0	0.000213063703563081	0.99316622698271
rs12633747	rs2742462	3	45774696	A	0	0.000197418493023614	0.995208090005015
rs12633747	rs1468543	3	45776900	A	0	0.000344580231838292	0.991333008079009
rs12633747	rs9821974	3	45784963	T	1	0.000931370679538138	0.982551164416498
rs12633747	rs2742379	3	45787835	A	1	0.000773328619200424	0.986867783293265
rs9809868	rs2742417	3	45731451	T	0	0.000183975258839443	0.997687111868813
rs9809868	rs2251954	3	45731784	T	0	0.000180566023151698	0.998233265309244
rs9809868	rs2742418	3	45731920	T	0	0.000182359408450429	0.998052699286092
rs9809868	rs2742419	3	45731929	A	0	0.000171669511317795	0.998756452019588
rs9809868	rs2673051	3	45732409	T	0	0.000188735765391514	0.996944468844149
rs9809868	rs2742422	3	45732820	A	0	0.000165338410048933	0.999090469340776
rs9809868	rs17328701	3	45734258	A	0	0.000215990997499167	0.992953163279147
rs9809868	rs9877499	3	45734404	A	0	0.000186809601998729	0.997131278446147
rs9809868	rs1969624	3	45734818	T	0	0.00024990062493006	0.991582908703939
rs9809868	rs1969625	3	45734975	A	0	0.000185470955244074	0.997503136609973
rs9809868	rs1609553	3	45735142	T	0	0.00020938989697987	0.993375616879689
rs9809868	rs2673058	3	45735618	A	0	0.000208735388803316	0.993584352268493
rs9809868	rs2742426	3	45735901	A	0	0.00020457558022231	0.994407610762285
rs9809868	rs2742427	3	45736423	A	0	0.000191745694890868	0.996376211668302
rs9809868	rs2742429	3	45736913	T	0	0.000123126801252063	0.999767770072517
rs9809868	rs2742430	3	45736961	T	0	0.000123263889956562	0.999644643271265
rs9809868	rs2673056	3	45737802	T	0	0.000207978758241078	0.993792331026734
rs9809868	rs9825559	3	45740278	T	0	0.00013639093243898	0.999521379381309
rs9809868	rs12633747	3	45740299	A	1	0.000640488065039981	0.990381036950572
rs9809868	rs9809868	3	45740410	A	0	0.000168678911139923	0.998925130930728
rs9809868	rs9829631	3	45740558	T	0	0.000205667196669203	0.993997998223403
rs9809868	rs2742435	3	45740863	A	1	0.000883151616852466	0.985216464770182
rs9809868	rs1534876	3	45741257	T	0	0.00018974318028163	0.996755733078757
rs9809868	rs2742436	3	45741397	T	1	0.000898132203056885	0.983449296619555
rs9809868	rs2673047	3	45743113	A	0	0.000239169891498313	0.992065492321148
rs9809868	rs2742437	3	45743277	A	1	0.000877989903882411	0.986094454674065
rs9809868	rs2742438	3	45743390	T	0	0.000243413725710754	0.99182632242965
rs9809868	rs2742439	3	45744248	A	0	0.000227367710448588	0.992292860031597
rs9809868	rs938363	3	45746364	T	0	0.000114882003443169	1
rs9809868	rs938362	3	45746365	T	0	0.000117347924039548	0.999885117996557
rs9809868	rs1969626	3	45746836	A	0	0.000205036958659674	0.994203035182063
rs9809868	rs2373047	3	45747497	A	0	0.000219875661635525	0.992737172281647
rs9809868	rs2742441	3	45748429	A	0	0.000154543212870943	0.999245012553647
rs9809868	rs2673039	3	45748435	A	1	0.000738631466963838	0.988356789855383
rs9809868	rs2673038	3	45748632	A	0	0.000224436588415147	0.992517296620012
rs9809868	rs1883096	3	45750015	T	0	0.000194086384791184	0.995990872276966
rs9809868	rs6800556	3	45752229	T	0	0.000195749456752389	0.995796785892175
rs9809868	rs2742368	3	45752293	A	0	0.00019602401868706	0.995601036435423
rs9809868	rs2673036	3	45752471	T	0	0.000139975895222282	0.99938498844887
rs9809868	rs2742445	3	45752611	T	0	0.000196922411720816	0.995405012416736
rs9809868	rs1877934	3	45753295	A	0	0.000173891432398746	0.99858478250827
rs9809868	rs1877932	3	45753539	A	0	0.00018322800882917	0.997870339877642
rs9809868	rs2248991	3	45754749	A	0	0.000186387208581712	0.997317665654729
rs9809868	rs2673034	3	45755138	A	0	0.000197709867158872	0.995010671511991
rs9809868	rs2742385	3	45756270	A	0	0.000189778230173885	0.996565989898476
rs9809868	rs2742386	3	45756310	A	0	0.000201393210358391	0.994812961644832
rs9809868	rs2742390	3	45756722	A	0	0.000203957672188866	0.994611568434474
rs9809868	rs2249357	3	45758381	A	1	0.000720989868358688	0.989077779723742
rs9809868	rs2673028	3	45759654	A	1	0.000884016533774683	0.98433331315333
rs9809868	rs2673025	3	45760483	A	0	0.000193593696444554	0.996184465973411
rs9809868	rs2742406	3	45760600	T	1	0.00075037509515416	0.987618158388419
rs9809868	rs9311378	3	45763135	T	1	0.000662769161790085	0.989740548885532
rs9809868	rs2742447	3	45763977	A	0	0.000607390896598691	0.990988427847171
rs9809868	rs2742452	3	45765708	T	0	0.000177625766627151	0.998410891075871
rs9809868	rs2673067	3	45770087	A	1	0.98161979373696	0.98161979373696
rs9809868	rs2673065	3	45771222	T	0	0.000213063703563081	0.99316622698271
rs9809868	rs2742462	3	45774696	A	0	0.000197418493023614	0.995208090005015
rs9809868	rs1468543	3	45776900	A	0	0.000344580231838292	0.991333008079009
rs9809868	rs9821974	3	45784963	T	1	0.000931370679538138	0.982551164416498
rs9809868	rs2742379	3	45787835	A	1	0.000773328619200424	0.986867783293265
rs9829631	rs2742417	3	45731451	T	0	0.000183975258839443	0.997687111868813
rs9829631	rs2251954	3	45731784	T	0	0.000180566023151698	0.998233265309244
rs9829631	rs2742418	3	45731920	T	0	0.000182359408450429	0.998052699286092
rs9829631	rs2742419	3	45731929	A	0	0.000171669511317795	0.998756452019588
rs9829631	rs2673051	3	45732409	T	0	0.000188735765391514	0.996944468844149
rs9829631	rs2742422	3	45732820	A	0	0.000165338410048933	0.999090469340776
rs9829631	rs17328701	3	45734258	A	0	0.000215990997499167	0.992953163279147
rs9829631	rs9877499	3	45734404	A	0	0.000186809601998729	0.997131278446147
rs9829631	rs1969624	3	45734818	T	0	0.00024990062493006	0.991582908703939
rs9829631	rs1969625	3	45734975	A	0	0.000185470955244074	0.997503136609973
rs9829631	rs1609553	3	45735142	T	0	0.00020938989697987	0.993375616879689
rs9829631	rs2673058	3	45735618	A	0	0.000208735388803316	0.993584352268493
rs9829631	rs2742426	3	45735901	A	0	0.00020457558022231	0.994407610762285
rs9829631	rs2742427	3	45736423	A	0	0.000191745694890868	0.996376211668302
rs9829631	rs2742429	3	45736913	T	0	0.000123126801252063	0.999767770072517
rs9829631	rs2742430	3	45736961	T	0	0.000123263889956562	0.999644643271265
rs9829631	rs2673056	3	45737802	T	0	0.000207978758241078	0.993792331026734
rs9829631	rs9825559	3	45740278	T	0	0.00013639093243898	0.999521379381309
rs9829631	rs12633747	3	45740299	A	1	0.000640488065039981	0.990381036950572
rs9829631	rs9809868	3	45740410	A	0	0.000168678911139923	0.998925130930728
rs9829631	rs9829631	3	45740558	T	0	0.000205667196669203	0.993997998223403
rs9829631	rs2742435	3	45740863	A	1	0.000883151616852466	0.985216464770182
rs9829631	rs1534876	3	45741257	T	0	0.00018974318028163	0.996755733078757
rs9829631	rs2742436	3	45741397	T	1	0.000898132203056885	0.983449296619555
rs9829631	rs2673047	3	45743113	A	0	0.000239169891498313	0.992065492321148
rs9829631	rs2742437	3	45743277	A	1	0.000877989903882411	0.986094454674065
rs9829631	rs2742438	3	45743390	T	0	0.000243413725710754	0.99182632242965
rs9829631	rs2742439	3	45744248	A	0	0.000227367710448588	0.992292860031597
rs9829631	rs938363	3	45746364	T	0	0.000114882003443169	1
rs9829631	rs938362	3	45746365	T	0	0.000117347924039548	0.999885117996557
rs9829631	rs1969626	3	45746836	A	0	0.000205036958659674	0.994203035182063
rs9829631	rs2373047	3	45747497	A	0	0.000219875661635525	0.992737172281647
rs9829631	rs2742441	3	45748429	A	0	0.000154543212870943	0.999245012553647
rs9829631	rs2673039	3	45748435	A	1	0.000738631466963838	0.988356789855383
rs9829631	rs2673038	3	45748632	A	0	0.000224436588415147	0.992517296620012
rs9829631	rs1883096	3	45750015	T	0	0.000194086384791184	0.995990872276966
rs9829631	rs6800556	3	45752229	T	0	0.000195749456752389	0.995796785892175
rs9829631	rs2742368	3	45752293	A	0	0.00019602401868706	0.995601036435423
rs9829631	rs2673036	3	45752471	T	0	0.000139975895222282	0.99938498844887
rs9829631	rs2742445	3	45752611	T	0	0.000196922411720816	0.995405012416736
rs9829631	rs1877934	3	45753295	A	0	0.000173891432398746	0.99858478250827
rs9829631	rs1877932	3	45753539	A	0	0.00018322800882917	0.997870339877642
rs9829631	rs2248991	3	45754749	A	0	0.000186387208581712	0.997317665654729
rs9829631	rs2673034	3	45755138	A	0	0.000197709867158872	0.995010671511991
rs9829631	rs2742385	3	45756270	A	0	0.000189778230173885	0.996565989898476
rs9829631	rs2742386	3	45756310	A	0	0.000201393210358391	0.994812961644832
rs9829631	rs2742390	3	45756722	A	0	0.000203957672188866	0.994611568434474
rs9829631	rs2249357	3	45758381	A	1	0.000720989868358688	0.989077779723742
rs9829631	rs2673028	3	45759654	A	1	0.000884016533774683	0.98433331315333
rs9829631	rs2673025	3	45760483	A	0	0.000193593696444554	0.996184465973411
rs9829631	rs2742406	3	45760600	T	1	0.00075037509515416	0.987618158388419
rs9829631	rs9311378	3	45763135	T	1	0.000662769161790085	0.989740548885532
rs9829631	rs2742447	3	45763977	A	0	0.000607390896598691	0.990988427847171
rs9829631	rs2742452	3	45765708	T	0	0.000177625766627151	0.998410891075871
rs9829631	rs2673067	3	45770087	A	1	0.98161979373696	0.98161979373696
rs9829631	rs2673065	3	45771222	T	0	0.000213063703563081	0.99316622698271
rs9829631	rs2742462	3	45774696	A	0	0.000197418493023614	0.995208090005015
rs9829631	rs1468543	3	45776900	A	0	0.000344580231838292	0.991333008079009
rs9829631	rs9821974	3	45784963	T	1	0.000931370679538138	0.982551164416498
rs9829631	rs2742379	3	45787835	A	1	0.000773328619200424	0.986867783293265
rs2742435	rs2742417	3	45731451	T	0	0.000183975258839443	0.997687111868813
rs2742435	rs2251954	3	45731784	T	0	0.000180566023151698	0.998233265309244
rs2742435	rs2742418	3	45731920	T	0	0.000182359408450429	0.998052699286092
rs2742435	rs2742419	3	45731929	A	0	0.000171669511317795	0.998756452019588
rs2742435	rs2673051	3	45732409	T	0	0.000188735765391514	0.996944468844149
rs2742435	rs2742422	3	45732820	A	0	0.000165338410048933	0.999090469340776
rs2742435	rs17328701	3	45734258	A	0	0.000215990997499167	0.992953163279147
rs2742435	rs9877499	3	45734404	A	0	0.000186809601998729	0.997131278446147
rs2742435	rs1969624	3	45734818	T	0	0.00024990062493006	0.991582908703939
rs2742435	rs1969625	3	45734975	A	0	0.000185470955244074	0.997503136609973
rs2742435	rs1609553	3	45735142	T	0	0.00020938989697987	0.993375616879689
rs2742435	rs2673058	3	45735618	A	0	0.000208735388803316	0.993584352268493
rs2742435	rs2742426	3	45735901	A	0	0.00020457558022231	0.994407610762285
rs2742435	rs2742427	3	45736423	A	0	0.000191745694890868	0.996376211668302
rs2742435	rs2742429	3	45736913	T	0	0.000123126801252063	0.999767770072517
rs2742435	rs2742430	3	45736961	T	0	0.000123263889956562	0.999644643271265
rs2742435	rs2673056	3	45737802	T	0	0.000207978758241078	0.993792331026734
rs2742435	rs9825559	3	45740278	T	0	0.00013639093243898	0.999521379381309
rs2742435	rs12633747	3	45740299	A	1	0.000640488065039981	0.990381036950572
rs2742435	rs9809868	3	45740410	A	0	0.000168678911139923	0.998925130930728
rs2742435	rs9829631	3	45740558	T	0	0.000205667196669203	0.993997998223403
rs2742435	rs2742435	3	45740863	A	1	0.000883151616852466	0.985216464770182
rs2742435	rs1534876	3	45741257	T	0	0.00018974318028163	0.996755733078757
rs2742435	rs2742436	3	45741397	T	1	0.000898132203056885	0.983449296619555
rs2742435	rs2673047	3	45743113	A	0	0.000239169891498313	0.992065492321148
rs2742435	rs2742437	3	45743277	A	1	0.000877989903882411	0.986094454674065
rs2742435	rs2742438	3	45743390	T	0	0.000243413725710754	0.99182632242965
rs2742435	rs2742439	3	45744248	A	0	0.000227367710448588	0.992292860031597
rs2742435	rs938363	3	45746364	T	0	0.000114882003443169	1
rs2742435	rs938362	3	45746365	T	0	0.000117347924039548	0.999885117996557
rs2742435	rs1969626	3	45746836	A	0	0.000205036958659674	0.994203035182063
rs2742435	rs2373047	3	45747497	A	0	0.000219875661635525	0.992737172281647
rs2742435	rs2742441	3	45748429	A	0	0.000154543212870943	0.999245012553647
rs2742435	rs2673039	3	45748435	A	1	0.000738631466963838	0.988356789855383
rs2742435	rs2673038	3	45748632	A	0	0.000224436588415147	0.992517296620012
rs2742435	rs1883096	3	45750015	T	0	0.000194086384791184	0.995990872276966
rs2742435	rs6800556	3	45752229	T	0	0.000195749456752389	0.995796785892175
rs2742435	rs2742368	3	45752293	A	0	0.00019602401868706	0.995601036435423
rs2742435	rs2673036	3	45752471	T	0	0.000139975895222282	0.99938498844887
rs2742435	rs2742445	3	45752611	T	0	0.000196922411720816	0.995405012416736
rs2742435	rs1877934	3	45753295	A	0	0.000173891432398746	0.99858478250827
rs2742435	rs1877932	3	45753539	A	0	0.00018322800882917	0.997870339877642
rs2742435	rs2248991	3	45754749	A	0	0.000186387208581712	0.997317665654729
rs2742435	rs2673034	3	45755138	A	0	0.000197709867158872	0.995010671511991
rs2742435	rs2742385	3	45756270	A	0	0.000189778230173885	0.996565989898476
rs2742435	rs2742386	3	45756310	A	0	0.000201393210358391	0.994812961644832
rs2742435	rs2742390	3	45756722	A	0	0.000203957672188866	0.994611568434474
rs2742435	rs2249357	3	45758381	A	1	0.000720989868358688	0.989077779723742
rs2742435	rs2673028	3	45759654	A	1	0.000884016533774683	0.98433331315333
rs2742435	rs2673025	3	45760483	A	0	0.000193593696444554	0.996184465973411
rs2742435	rs2742406	3	45760600	T	1	0.00075037509515416	0.987618158388419
rs2742435	rs9311378	3	45763135	T	1	0.000662769161790085	0.989740548885532
rs2742435	rs2742447	3	45763977	A	0	0.000607390896598691	0.990988427847171
rs2742435	rs2742452	3	45765708	T	0	0.000177625766627151	0.998410891075871
rs2742435	rs2673067	3	45770087	A	1	0.98161979373696	0.98161979373696
rs2742435	rs2673065	3	45771222	T	0	0.000213063703563081	0.99316622698271
rs2742435	rs2742462	3	45774696	A	0	0.000197418493023614	0.995208090005015
rs2742435	rs1468543	3	45776900	A	0	0.000344580231838292	0.991333008079009
rs2742435	rs9821974	3	45784963	T	1	0.000931370679538138	0.982551164416498
rs2742435	rs2742379	3	45787835	A	1	0.000773328619200424	0.986867783293265
rs1534876	rs2742417	3	45731451	T	0	0.000183975258839443	0.997687111868813
rs1534876	rs2251954	3	45731784	T	0	0.000180566023151698	0.998233265309244
rs1534876	rs2742418	3	45731920	T	0	0.000182359408450429	0.998052699286092
rs1534876	rs2742419	3	45731929	A	0	0.000171669511317795	0.998756452019588
rs1534876	rs2673051	3	45732409	T	0	0.000188735765391514	0.996944468844149
rs1534876	rs2742422	3	45732820	A	0	0.000165338410048933	0.999090469340776
rs1534876	rs17328701	3	45734258	A	0	0.000215990997499167	0.992953163279147
rs1534876	rs9877499	3	45734404	A	0	0.000186809601998729	0.997131278446147
rs1534876	rs1969624	3	45734818	T	0	0.00024990062493006	0.991582908703939
rs1534876	rs1969625	3	45734975	A	0	0.000185470955244074	0.997503136609973
rs1534876	rs1609553	3	45735142	T	0	0.00020938989697987	0.993375616879689
rs1534876	rs2673058	3	45735618	A	0	0.000208735388803316	0.993584352268493
rs1534876	rs2742426	3	45735901	A	0	0.00020457558022231	0.994407610762285
rs1534876	rs2742427	3	45736423	A	0	0.000191745694890868	0.996376211668302
rs1534876	rs2742429	3	45736913	T	0	0.000123126801252063	0.999767770072517
rs1534876	rs2742430	3	45736961	T	0	0.000123263889956562	0.999644643271265
rs1534876	rs2673056	3	45737802	T	0	0.000207978758241078	0.993792331026734
rs1534876	rs9825559	3	45740278	T	0	0.00013639093243898	0.999521379381309
rs1534876	rs12633747	3	45740299	A	1	0.000640488065039981	0.990381036950572
rs1534876	rs9809868	3	45740410	A	0	0.000168678911139923	0.998925130930728
rs1534876	rs9829631	3	45740558	T	0	0.000205667196669203	0.993997998223403
rs1534876	rs2742435	3	45740863	A	1	0.000883151616852466	0.985216464770182
rs1534876	rs1534876	3	45741257	T	0	0.00018974318028163	0.996755733078757
rs1534876	rs2742436	3	45741397	T	1	0.000898132203056885	0.983449296619555
rs1534876	rs2673047	3	45743113	A	0	0.000239169891498313	0.992065492321148
rs1534876	rs2742437	3	45743277	A	1	0.000877989903882411	0.986094454674065
rs1534876	rs2742438	3	45743390	T	0	0.000243413725710754	0.99182632242965
rs1534876	rs2742439	3	45744248	A	0	0.000227367710448588	0.992292860031597
rs1534876	rs938363	3	45746364	T	0	0.000114882003443169	1
rs1534876	rs938362	3	45746365	T	0	0.000117347924039548	0.999885117996557
rs1534876	rs1969626	3	45746836	A	0	0.000205036958659674	0.994203035182063
rs1534876	rs2373047	3	45747497	A	0	0.000219875661635525	0.992737172281647
rs1534876	rs2742441	3	45748429	A	0	0.000154543212870943	0.999245012553647
rs1534876	rs2673039	3	45748435	A	1	0.000738631466963838	0.988356789855383
rs1534876	rs2673038	3	45748632	A	0	0.000224436588415147	0.992517296620012
rs1534876	rs1883096	3	45750015	T	0	0.000194086384791184	0.995990872276966
rs1534876	rs6800556	3	45752229	T	0	0.000195749456752389	0.995796785892175
rs1534876	rs2742368	3	45752293	A	0	0.00019602401868706	0.995601036435423
rs1534876	rs2673036	3	45752471	T	0	0.000139975895222282	0.99938498844887
rs1534876	rs2742445	3	45752611	T	0	0.000196922411720816	0.995405012416736
rs1534876	rs1877934	3	45753295	A	0	0.000173891432398746	0.99858478250827
rs1534876	rs1877932	3	45753539	A	0	0.00018322800882917	0.997870339877642
rs1534876	rs2248991	3	45754749	A	0	0.000186387208581712	0.997317665654729
rs1534876	rs2673034	3	45755138	A	0	0.000197709867158872	0.995010671511991
rs1534876	rs2742385	3	45756270	A	0	0.000189778230173885	0.996565989898476
rs1534876	rs2742386	3	45756310	A	0	0.000201393210358391	0.994812961644832
rs1534876	rs2742390	3	45756722	A	0	0.000203957672188866	0.994611568434474
rs1534876	rs2249357	3	45758381	A	1	0.000720989868358688	0.989077779723742
rs1534876	rs2673028	3	45759654	A	1	0.000884016533774683	0.98433331315333
rs1534876	rs2673025	3	45760483	A	0	0.000193593696444554	0.996184465973411
rs1534876	rs2742406	3	45760600	T	1	0.00075037509515416	0.987618158388419
rs1534876	rs9311378	3	45763135	T	1	0.000662769161790085	0.989740548885532
rs1534876	rs2742447	3	45763977	A	0	0.000607390896598691	0.990988427847171
rs1534876	rs2742452	3	45765708	T	0	0.000177625766627151	0.998410891075871
rs1534876	rs2673067	3	45770087	A	1	0.98161979373696	0.98161979373696
rs1534876	rs2673065	3	45771222	T	0	0.000213063703563081	0.99316622698271
rs1534876	rs2742462	3	45774696	A	0	0.000197418493023614	0.995208090005015
rs1534876	rs1468543	3	45776900	A	0	0.000344580231838292	0.991333008079009
rs1534876	rs9821974	3	45784963	T	1	0.000931370679538138	0.982551164416498
rs1534876	rs2742379	3	45787835	A	1	0.000773328619200424	0.986867783293265
rs2742436	rs2742417	3	45731451	T	0	0.000183975258839443	0.997687111868813
rs2742436	rs2251954	3	45731784	T	0	0.000180566023151698	0.998233265309244
rs2742436	rs2742418	3	45731920	T	0	0.000182359408450429	0.998052699286092
rs2742436	rs2742419	3	45731929	A	0	0.000171669511317795	0.998756452019588
rs2742436	rs2673051	3	45732409	T	0	0.000188735765391514	0.996944468844149
rs2742436	rs2742422	3	45732820	A	0	0.000165338410048933	0.999090469340776
rs2742436	rs17328701	3	45734258	A	0	0.000215990997499167	0.992953163279147
rs2742436	rs9877499	3	45734404	A	0	0.000186809601998729	0.997131278446147
rs2742436	rs1969624	3	45734818	T	0	0.00024990062493006	0.991582908703939
rs2742436	rs1969625	3	45734975	A	0	0.000185470955244074	0.997503136609973
rs2742436	rs1609553	3	45735142	T	0	0.00020938989697987	0.993375616879689
rs2742436	rs2673058	3	45735618	A	0	0.000208735388803316	0.993584352268493
rs2742436	rs2742426	3	45735901	A	0	0.00020457558022231	0.994407610762285
rs2742436	rs2742427	3	45736423	A	0	0.000191745694890868	0.996376211668302
rs2742436	rs2742429	3	45736913	T	0	0.000123126801252063	0.999767770072517
rs2742436	rs2742430	3	45736961	T	0	0.000123263889956562	0.999644643271265
rs2742436	rs2673056	3	45737802	T	0	0.000207978758241078	0.993792331026734
rs2742436	rs9825559	3	45740278	T	0	0.00013639093243898	0.999521379381309
rs2742436	rs12633747	3	45740299	A	1	0.000640488065039981	0.990381036950572
rs2742436	rs9809868	3	45740410	A	0	0.000168678911139923	0.998925130930728
rs2742436	rs9829631	3	45740558	T	0	0.000205667196669203	0.993997998223403
rs2742436	rs2742435	3	45740863	A	1	0.000883151616852466	0.985216464770182
rs2742436	rs1534876	3	45741257	T	0	0.00018974318028163	0.996755733078757
rs2742436	rs2742436	3	45741397	T	1	0.000898132203056885	0.983449296619555
rs2742436	rs2673047	3	45743113	A	0	0.000239169891498313	0.992065492321148
rs2742436	rs2742437	3	45743277	A	1	0.000877989903882411	0.986094454674065
rs2742436	rs2742438	3	45743390	T	0	0.000243413725710754	0.99182632242965
rs2742436	rs2742439	3	45744248	A	0	0.000227367710448588	0.992292860031597
rs2742436	rs938363	3	45746364	T	0	0.000114882003443169	1
rs2742436	rs938362	3	45746365	T	0	0.000117347924039548	0.999885117996557
rs2742436	rs1969626	3	45746836	A	0	0.000205036958659674	0.994203035182063
rs2742436	rs2373047	3	45747497	A	0	0.000219875661635525	0.992737172281647
rs2742436	rs2742441	3	45748429	A	0	0.000154543212870943	0.999245012553647
rs2742436	rs2673039	3	45748435	A	1	0.000738631466963838	0.988356789855383
rs2742436	rs2673038	3	45748632	A	0	0.000224436588415147	0.992517296620012
rs2742436	rs1883096	3	45750015	T	0	0.000194086384791184	0.995990872276966
rs2742436	rs6800556	3	45752229	T	0	0.000195749456752389	0.995796785892175
rs2742436	rs2742368	3	45752293	A	0	0.00019602401868706	0.995601036435423
rs2742436	rs2673036	3	45752471	T	0	0.000139975895222282	0.99938498844887
rs2742436	rs2742445	3	45752611	T	0	0.000196922411720816	0.995405012416736
rs2742436	rs1877934	3	45753295	A	0	0.000173891432398746	0.99858478250827
rs2742436	rs1877932	3	45753539	A	0	0.00018322800882917	0.997870339877642
rs2742436	rs2248991	3	45754749	A	0	0.000186387208581712	0.997317665654729
rs2742436	rs2673034	3	45755138	A	0	0.000197709867158872	0.995010671511991
rs2742436	rs2742385	3	45756270	A	0	0.000189778230173885	0.996565989898476
rs2742436	rs2742386	3	45756310	A	0	0.000201393210358391	0.994812961644832
rs2742436	rs2742390	3	45756722	A	0	0.000203957672188866	0.994611568434474
rs2742436	rs2249357	3	45758381	A	1	0.000720989868358688	0.989077779723742
rs2742436	rs2673028	3	45759654	A	1	0.000884016533774683	0.98433331315333
rs2742436	rs2673025	3	45760483	A	0	0.000193593696444554	0.996184465973411
rs2742436	rs2742406	3	45760600	T	1	0.00075037509515416	0.987618158388419
rs2742436	rs9311378	3	45763135	T	1	0.000662769161790085	0.989740548885532
rs2742436	rs2742447	3	45763977	A	0	0.000607390896598691	0.990988427847171
rs2742436	rs2742452	3	45765708	T	0	0.000177625766627151	0.998410891075871
rs2742436	rs2673067	3	45770087	A	1	0.98161979373696	0.98161979373696
rs2742436	rs2673065	3	45771222	T	0	0.000213063703563081	0.99316622698271
rs2742436	rs2742462	3	45774696	A	0	0.000197418493023614	0.995208090005015
rs2742436	rs1468543	3	45776900	A	0	0.000344580231838292	0.991333008079009
rs2742436	rs9821974	3	45784963	T	1	0.000931370679538138	0.982551164416498
rs2742436	rs2742379	3	45787835	A	1	0.000773328619200424	0.986867783293265
rs2673047	rs2742417	3	45731451	T	0	0.000183975258839443	0.997687111868813
rs2673047	rs2251954	3	45731784	T	0	0.000180566023151698	0.998233265309244
rs2673047	rs2742418	3	45731920	T	0	0.000182359408450429	0.998052699286092
rs2673047	rs2742419	3	45731929	A	0	0.000171669511317795	0.998756452019588
rs2673047	rs2673051	3	45732409	T	0	0.000188735765391514	0.996944468844149
rs2673047	rs2742422	3	45732820	A	0	0.000165338410048933	0.999090469340776
rs2673047	rs17328701	3	45734258	A	0	0.000215990997499167	0.992953163279147
rs2673047	rs9877499	3	45734404	A	0	0.000186809601998729	0.997131278446147
rs2673047	rs1969624	3	45734818	T	0	0.00024990062493006	0.991582908703939
rs2673047	rs1969625	3	45734975	A	0	0.000185470955244074	0.997503136609973
rs2673047	rs1609553	3	45735142	T	0	0.00020938989697987	0.993375616879689
rs2673047	rs2673058	3	45735618	A	0	0.000208735388803316	0.993584352268493
rs2673047	rs2742426	3	45735901	A	0	0.00020457558022231	0.994407610762285
rs2673047	rs2742427	3	45736423	A	0	0.000191745694890868	0.996376211668302
rs2673047	rs2742429	3	45736913	T	0	0.000123126801252063	0.999767770072517
rs2673047	rs2742430	3	45736961	T	0	0.000123263889956562	0.999644643271265
rs2673047	rs2673056	3	45737802	T	0	0.000207978758241078	0.993792331026734
rs2673047	rs9825559	3	45740278	T	0	0.00013639093243898	0.999521379381309
rs2673047	rs12633747	3	45740299	A	1	0.000640488065039981	0.990381036950572
rs2673047	rs9809868	3	45740410	A	0	0.000168678911139923	0.998925130930728
rs2673047	rs9829631	3	45740558	T	0	0.000205667196669203	0.993997998223403
rs2673047	rs2742435	3	45740863	A	1	0.000883151616852466	0.985216464770182
rs2673047	rs1534876	3	45741257	T	0	0.00018974318028163	0.996755733078757
rs2673047	rs2742436	3	45741397	T	1	0.000898132203056885	0.983449296619555
rs2673047	rs2673047	3	45743113	A	0	0.000239169891498313	0.992065492321148
rs2673047	rs2742437	3	45743277	A	1	0.000877989903882411	0.986094454674065
rs2673047	rs2742438	3	45743390	T	0	0.000243413725710754	0.99182632242965
rs2673047	rs2742439	3	45744248	A	0	0.000227367710448588	0.992292860031597
rs2673047	rs938363	3	45746364	T	0	0.000114882003443169	1
rs2673047	rs938362	3	45746365	T	0	0.000117347924039548	0.999885117996557
rs2673047	rs1969626	3	45746836	A	0	0.000205036958659674	0.994203035182063
rs2673047	rs2373047	3	45747497	A	0	0.000219875661635525	0.992737172281647
rs2673047	rs2742441	3	45748429	A	0	0.000154543212870943	0.999245012553647
rs2673047	rs2673039	3	45748435	A	1	0.000738631466963838	0.988356789855383
rs2673047	rs2673038	3	45748632	A	0	0.000224436588415147	0.992517296620012
rs2673047	rs1883096	3	45750015	T	0	0.000194086384791184	0.995990872276966
rs2673047	rs6800556	3	45752229	T	0	0.000195749456752389	0.995796785892175
rs2673047	rs2742368	3	45752293	A	0	0.00019602401868706	0.995601036435423
[truncated: 2,378 more rows]
